# Supplementary material for: Subgingival microbiota of dogs with healthy gingiva or early periodontal disease from different geographical locations
Source: BMC Vet Res. 2021 Jan 6;17:7. doi: 10.1186/s12917-020-02660-5 (PMC7789547; doi:10.1186/s12917-020-02660-5)
Supplement: Supplementary file 1 — Additional file 1: Table S1. OTUs that had significant interactions with location and other covariates. A) Age by location, B) average gingivitis by location, C) breed size by location, D) age by average gingivitis, E) age by percentage healthy teeth, F) age by percentage periodontitis teeth, G) average gingivitis by breed size, H) average gingivitis by percentage healthy teeth, I) average gingivitis by percentage periodontitis teeth, J) breed size by percentage healthy teeth, K) breed size by percentage healthy teeth, L) Percentage healthy teeth by percentage periodontitis teeth and M) age by breed size. Tables summarise estimated mean proportions, odds ratios, 95% confidence intervals and p-values. [file 12917_2020_2660_MOESM1_ESM.xlsx]

## Sheet: A_Age by Location
			Mean %abundance (95% CI) by age and location								Odds Ratio (95% Confidence Interval)				p-value for OR
			Age 1 year				Age 15 years				Age 15-1 years				Age 15-1 years
OTU	Phylum	Species	China	Thailand	UK	USA	China	Thailand	UK	USA	China	Thailand	UK	USA	China	Thailand	UK	USA
10384	Chloroflexi	Chloroflexi bacterium COT-408	0.08 (0.026, 0.246)	0.123 (0.044, 0.341)	0.089 (0.035, 0.226)	0.015 (0.004, 0.049)	0.264 (0.069, 1.007)	0.002 (0, 6.304)	0.188 (0.051, 0.692)	3.075 (1.449, 6.409)	0.303 (0.022, 4.231)	50.785 (0.001, 2590628.171)	0.471 (0.036, 6.25)	0.005 (0.001, 0.04)	0.699	0.839	0.92	<0.001
11104	Bacteroidetes	Novel Porphyromonas 7	0.139 (0.072, 0.267)	0.291 (0.203, 0.417)	0.032 (0.014, 0.072)	0.156 (0.068, 0.354)	0.006 (0, 0.075)	0.002 (0, 0.053)	0.113 (0.037, 0.343)	0.003 (0, 0.043)	24.581 (0.618, 978.497)	188.208 (1.621, 21852.977)	0.285 (0.031, 2.644)	52.147 (0.831, 3271.529)	0.116	0.024	0.504	0.068
11624	Chloroflexi	Novel Anaerolineaceae	0.02 (0.014, 0.028)	0.018 (0.012, 0.026)	0.015 (0.01, 0.023)	0.019 (0.011, 0.031)	0.43 (0.311, 0.594)	0.025 (0.006, 0.105)	0.023 (0.011, 0.047)	0.018 (0.007, 0.045)	0.045 (0.022, 0.095)	0.731 (0.093, 5.774)	0.654 (0.174, 2.455)	1.033 (0.2, 5.343)	<0.001	0.993	0.89	1
1677	Fusobacteria	Novel Fusobacterium 1	2.177 (1.507, 3.135)	1.926 (1.488, 2.49)	1.497 (1.089, 2.054)	2.017 (1.364, 2.974)	0.126 (0.031, 0.503)	1.804 (0.601, 5.292)	1.937 (1.122, 3.326)	1.177 (0.546, 2.518)	17.652 (2.396, 130.044)	1.069 (0.218, 5.236)	0.769 (0.275, 2.153)	1.729 (0.441, 6.779)	0.001	1	0.949	0.784
6973	Firmicutes	Clostridiales bacterium COT-127	0.13 (0.052, 0.326)	0.022 (0.002, 0.26)	0.45 (0.196, 1.032)	0.258 (0.063, 1.046)	2.913 (1.349, 6.173)	0.038 (0, 48.896)	0.048 (0.009, 0.263)	0.078 (0.007, 0.855)	0.043 (0.007, 0.26)	0.586 (0, 63155.197)	9.453 (0.5, 178.738)	3.299 (0.04, 273.367)	<0.001	1	0.209	0.938
7655	Firmicutes	Novel Abiotrophia	0.39 (0.178, 0.852)	0.92 (0.617, 1.368)	0.154 (0.069, 0.347)	1.489 (0.791, 2.784)	0.029 (0.002, 0.427)	0.016 (0.001, 0.479)	0.321 (0.095, 1.087)	0.002 (0, 0.034)	13.646 (0.266, 700.642)	58.329 (0.574, 5924.896)	0.479 (0.045, 5.099)	823.406 (11.475, 59083.361)	0.339	0.109	0.901	<0.001

## Sheet: B_AvGing by Location
			Mean %abundance (95% CI) by age and location								Odds Ratio (95% Confidence Interval)				p-value for OR
			AvGing 0				AvGing 3				AvGing 3-0				AvGing 3-0
OTU	Phylum	Species	China	Thailand	UK	USA	China	Thailand	UK	USA	China	Thailand	UK	USA	China	Thailand	UK	USA
11710	Firmicutes	Novel Erysipelotrichia	0.002 (0.001, 0.007)	0.011 (0.005, 0.024)	0.006 (0.003, 0.015)	0.006 (0.002, 0.018)	0.522 (0.233, 1.166)	1.242 (0.576, 2.654)	0.043 (0.022, 0.084)	0.039 (0.013, 0.114)	0.004 (0, 0.04)	0.008 (0.001, 0.052)	0.146 (0.027, 0.794)	0.16 (0.015, 1.733)	<0.001	<0.001	0.019	0.19
1233	Bacteroidetes	Novel Bergeyella 1	0.168 (0.073, 0.384)	0.075 (0.041, 0.138)	0.207 (0.145, 0.296)	0.318 (0.214, 0.472)	0.064 (0.02, 0.206)	0.139 (0.056, 0.344)	0.031 (0.016, 0.064)	0.011 (0.003, 0.044)	2.633 (0.251, 27.606)	0.54 (0.097, 3.003)	6.597 (2.119, 20.538)	29.877 (3.766, 237.036)	0.766	0.843	<0.001	<0.001
5795	Firmicutes	Peptostreptococcaceae bacterium COT-021	0.829 (0.391, 1.753)	0.359 (0.203, 0.633)	0.266 (0.181, 0.39)	0.238 (0.14, 0.407)	0.149 (0.053, 0.42)	0.441 (0.178, 1.086)	0.968 (0.732, 1.279)	1.759 (1.073, 2.871)	5.616 (0.667, 47.306)	0.813 (0.144, 4.58)	0.272 (0.132, 0.563)	0.133 (0.041, 0.439)	0.164	0.997	<0.001	<0.001
6757	Proteobacteria	Novel Conchiformibius 1	0.081 (0.001, 4.486)	0.387 (0.13, 1.149)	0.335 (0.151, 0.742)	2.361 (1.376, 4.021)	0.038 (0, 5.278)	0.229 (0.033, 1.586)	0.052 (0.012, 0.216)	0 (0, 0.047)	2.147 (0, 108298.783)	1.691 (0.048, 60.091)	6.505 (0.59, 71.708)	6394.745 (9.389, 4355338.784)	1	0.993	0.192	0.003
7087	Firmicutes	Novel Johnsonella	1.746 (0.947, 3.195)	1.023 (0.636, 1.64)	0.305 (0.199, 0.469)	0.557 (0.349, 0.887)	1.152 (0.555, 2.374)	1.239 (0.59, 2.583)	2.147 (1.629, 2.825)	2.419 (1.475, 3.944)	1.525 (0.3, 7.761)	0.824 (0.197, 3.453)	0.14 (0.065, 0.3)	0.226 (0.075, 0.678)	0.946	0.995	<0.001	0.003
9899	Firmicutes	Filifactor sp. COT-164	0.191 (0.033, 1.098)	0.32 (0.106, 0.963)	0.035 (0.014, 0.086)	0.041 (0.01, 0.175)	0.022 (0.002, 0.274)	0.125 (0.034, 0.457)	0.909 (0.61, 1.352)	0.416 (0.128, 1.346)	8.529 (0.056, 1297.244)	2.573 (0.16, 41.475)	0.038 (0.008, 0.171)	0.098 (0.005, 2.083)	0.714	0.847	<0.001	0.203

## Sheet: C_Breed size by Location
			Mean %abundance (95% CI) by breed size and location												Odds Ratio (95% Confidence Interval)												p-value for OR
			Large				Medium				Small				M-L Breed Size				S-L Breed Size				S-M Breed Size				M-L Breed Size				S-L Breed Size				S-M Breed Size
OTU	Phylum	Species	China	Thailand	UK	USA	China	Thailand	UK	USA	China	Thailand	UK	USA	China	Thailand	UK	USA	China	Thailand	UK	USA	China	Thailand	UK	USA	China	Thailand	UK	USA	China	Thailand	UK	USA	China	Thailand	UK	USA
11373	Firmicutes	Peptoniphilus sp. COT-304	0.022 (0.005, 0.106)	0.021 (0.003, 0.132)	0.014 (0.006, 0.034)	0.018 (0.004, 0.075)	0.029 (0.007, 0.109)	0.044 (0.023, 0.085)	0.087 (0.058, 0.132)	0.017 (0.003, 0.103)	0.184 (0.123, 0.276)	0.021 (0.003, 0.142)	0.022 (0.009, 0.057)	0.026 (0.011, 0.065)	1.281 (0.067, 24.641)	2.136 (0.126, 36.275)	6.225 (1.635, 23.709)	0.947 (0.036, 25.15)	8.273 (0.818, 83.624)	0.993 (0.021, 47.126)	1.596 (0.277, 9.194)	1.436 (0.128, 16.095)	6.457 (0.865, 48.214)	0.465 (0.024, 8.865)	0.256 (0.064, 1.029)	1.516 (0.086, 26.756)	1	0.994	0.001	1	0.1	1	0.994	1	0.089	0.995	0.059	1
4042	Firmicutes	Novel Christensenellaceae 2	0.031 (0.013, 0.073)	0.012 (0.004, 0.041)	0.011 (0.006, 0.02)	0.016 (0.007, 0.038)	0.026 (0.011, 0.062)	0.016 (0.008, 0.03)	0.015 (0.009, 0.025)	0.015 (0.005, 0.049)	0.165 (0.123, 0.222)	0.008 (0.002, 0.026)	0.008 (0.003, 0.019)	0.015 (0.007, 0.03)	0.855 (0.147, 4.954)	1.327 (0.181, 9.71)	1.377 (0.457, 4.153)	0.97 (0.121, 7.776)	5.364 (1.452, 19.819)	0.639 (0.053, 7.667)	0.745 (0.179, 3.109)	0.919 (0.18, 4.692)	6.275 (1.704, 23.106)	0.481 (0.067, 3.481)	0.541 (0.142, 2.067)	0.948 (0.135, 6.635)	1	1	0.99	1	0.003	1	0.999	1	<0.001	0.957	0.864	1

## Sheet: D_Age by AvGing
			Mean %abundance (95% CI) by age and average gingivitis				Odds Ratio (95% Confidence Interval)		p-value for OR
			Age 1 year		Age 15 years		15 years - 1 year		15 years - 1 year
OTU	Phylum	Species	AvGing 0	AvGing 3	AvGing 0	AvGing 3	AvGing 0	AvGing 3	AvGing 0	AvGing 3
4833	Firmicutes	Novel Ruminococcaceae	0.007 (0.003, 0.016)	0.246 (0.118, 0.51)	0.874 (0.231, 3.249)	0.066 (0.025, 0.18)	0.008 (0.001, 0.057)	3.704 (0.794, 17.275)	<0.001	0.224695

## Sheet: E_Age by %Health
			Mean %abundance (95% CI) by age and%healthy teeth				Odds Ratio (95% Confidence Interval)		p-value for OR
			Age 1 year		Age 15 years		15 years - 1 year		15 years - 1 year
OTU	Phylum	Species	%Health 0	%Health 1	%Health 0	%Health 1	%Health 0	%Health 1	%Health 0	%Health 1
4583	Proteobacteria	Novel Xanthomonadaceae	0.499 (0.318, 0.781)	0.549 (0.332, 0.906)	0.014 (0.004, 0.052)	1.664 (0.433, 6.172)	36.101 (7.056, 184.71)	0.326 (0.061, 1.751)	<0.001	0.392
6934	Firmicutes	Novel Erysipelotrichaceae	0.13 (0.083, 0.203)	0.114 (0.065, 0.201)	0.055 (0.022, 0.138)	3.06 (0.743, 11.746)	2.37 (0.697, 8.06)	0.036 (0.006, 0.219)	0.353	<0.001

## Sheet: F_Age by %PD
			Mean %abundance (95% CI) by age and %PD teeth				Odds Ratio (95% Confidence Interval)		p-value for OR
			Age 1 year		Age 15 years		15 years - 1 year		15 years - 1 year
OTU	Phylum	Species	%PD 0	%PD 1	%PD 0	%PD 1	%PD 0	%PD 1	%PD 0	%PD 1
1836	Firmicutes	Novel Streptococcus 4	0.002 (0.01, 0.03)	1.52 (0.48, 4.68)	0.068 (0.025, 0.19)	0 (0, 0)	0.268 (0.072, 0.993)	236415.61 (1780.635, 31388995.256)	0.12	<0.001
11379	Firmicutes	Novel Christensenellaceae 1	0.022 (0.015, 0.033)	0.35 (0.10, 1.17)	0.17 (0.09, 0.30)	0.003 (0, 0.028)	0.133 (0.057, 0.311)	134.925 (5.22, 3487.795)	<0.001	0.009

## Sheet: G_AvGing by Breed size
			Mean %abundance (95% CI) by average gingivitis and breed size						Odds Ratio (95% Confidence Interval)									p-value for OR
			AvGing 0			AvGing 3			3 - 0 AvGing			M-L Breed Size		S-L Breed Size		S-M Breed Size		3 - 0 AvGing			M-L Breed Size		S-L Breed Size		S-M Breed Size
OTU	Phylum	Species	Large	Medium	Small	Large	Medium	Small	Large	Medium	Small	AvGing 0	AvGing 3	AvGing 0	AvGing 3	AvGing 0	AvGing 3	Large	Medium	Small	AvGing 0	AvGing 3	AvGing 0	AvGing 3	AvGing 0	AvGing 3
11328	Chlorobi	Chlorobi bacterium COT-312	0.282 (0.15, 0.531)	0.071 (0.028, 0.178)	0.02 (0.004, 0.089)	0.042 (0.012, 0.148)	0.239 (0.091, 0.626)	0.424 (0.183, 0.981)	6.688 (0.9, 49.719)	0.298 (0.039, 2.281)	0.046 (0.004, 0.595)	0.252 (0.053, 1.189)	5.66 (0.624, 51.34)	0.69 (0.007, 0.678)	10.072 (1.227, 82.671)	0.274 (0.023, 3.213)	1.779 (0.298, 10.61)	0.069	0.398	0.012	0.108	0.2	0.012	0.023	0.601	0.902
11710	Firmicutes	Novel Erysipelotrichia	0.003 (0.001, 0.006)	0.01 (0.004, 0.024)	0.005 (0.002, 0.014)	1.028 (0.612, 1.723)	0.038 (0.017, 0.085)	0.154 (0.06, 0.394)	0.003 (0.001, 0.012)	0.261 (0.041, 1.67)	0.035 (0.005, 0.275)	3.272 (1.204, 8.895)	0.036 (0.011, 0.118)	1.807 (0.517, 6.314)	0.149 (0.042, 0.526)	0.552 (0.168, 1.817)	4.079 (0.871, 19.098)	<0.001	0.217	<0.001	0.011	<0.001	0.694	<0.001	0.649	0.094
2006	Bacteroidetes	Porphyromonas gulae	0.22 (0.101, 0.481)	0.748 (0.427, 1.308)	1.762 (0.983, 3.138)	2.621 (1.461, 4.659)	1.07 (0.541, 2.104)	0.536 (0.254, 1.127)	0.082 (0.021, 0.322)	0.697 (0.203, 2.392)	3.329 (0.858, 12.919)	3.416 (0.946, 12.333)	0.402 (0.128, 1.266)	8.128 (2.207, 29.935)	0.2 (0.058, 0.693)	2.38 (0.811, 6.983)	0.498 (0.129, 1.923)	<0.001	0.863	0.099	0.068	0.191	<0.001	0.004	0.18	0.621

## Sheet: H_AvGing by %Health
			Mean %abundance (95% CI) by average gingivitis and %Healthy teeth				Odds Ratio (95% Confidence Interval)		p-value for OR
			AvGing 0		AvGing 3		3 - 0 AvGing		3 - 0 AvGing
OTU	Phylum	Species	%Health 0	%Health 1	%Health 0	%Health 1	%Health 0	%Health 1	%Health 0	%Health 1
11779	Firmicutes	Peptostreptococcaceae bacterium COT-030	0.406 (0.213, 0.771)	0.021 (0.006, 0.076)	0.327 (0.188, 0.567)	64.673 (3.98, 98.778)	1.243 (0.431, 3.582)	0 (0, 0.012)	0.906925	<0.001
2329	Actinobacteria	Novel Actinomyces 6	0.116 (0.025, 0.539)	0.008 (0.001, 0.091)	0.322 (0.105, 0.984)	99.935 (69.525, 100)	0.362 (0.032, 4.11)	0 (0, 0)	0.67524	<0.001
8735	Proteobacteria	Novel Haemophilus 1	0.01 (0.004, 0.028)	0.084 (0.05, 0.14)	0.439 (0.24, 0.801)	0 (0, 0.016)	0.024 (0.005, 0.106)	785.614 (4.176, 147795.546)	<0.001	0.0277171

## Sheet: I_AvGing by %PD
			Mean %abundance (95% CI) by average gingivitis and %PD teeth				Odds Ratio (95% Confidence Interval)		p-value for OR
			AvGing 0		AvGing 3		3 - 0 AvGing		3 - 0 AvGing
OTU	Phylum	Species	%PD 0	%PD 1	%PD 0	%PD 1	%PD 0	%PD 1	%PD 0	%PD 1
11552	Bacteroidetes	Novel Alloprevotella	0.488 (0.37, 0.643)	0.005 (0, 0.113)	0.167 (0.098, 0.282)	1.132 (0.435, 2.912)	2.934 (1.449, 5.939)	0.005 (0, 0.164)	0.007	0.008
11761	Firmicutes	Frigovirgula sp. COT-007	1.056 (0.826, 1.35)	0.017 (0.001, 0.219)	0.564 (0.365, 0.87)	1.687 (0.685, 4.095)	1.881 (1.039, 3.405)	0.01 (0, 0.208)	0.086	0.007
12639	Firmicutes	Novel Fusibacter	0.415 (0.348, 0.494)	0.02 (0.004, 0.105)	0.312 (0.234, 0.416)	0.722 (0.401, 1.296)	1.33 (0.893, 1.983)	0.028 (0.004, 0.2)	0.325	0.001
248	Firmicutes	Peptostreptococcaceae bacterium COT-068	0.046 (0.026, 0.079)	2.738 (0.371, 17.559)	0.59 (0.343, 1.012)	0.143 (0.05, 0.408)	0.077 (0.029, 0.204)	19.657 (1.269, 304.457)	<0.001	0.087
2551	Proteobacteria	Campylobacter sp. COT-011	0.802 (0.686, 0.938)	0.072 (0.017, 0.302)	0.421 (0.321, 0.553)	0.98 (0.55, 1.741)	1.912 (1.321, 2.769)	0.072 (0.012, 0.423)	0.002	0.009
3517	Firmicutes	Novel Peptostreptococcus	0.441 (0.266, 0.729)	50.069 (10.247, 89.804)	2.615 (1.476, 4.591)	0.377 (0.103, 1.371)	0.165 (0.065, 0.418)	264.666 (11.873, 5899.691)	<0.001	0.001
6679	Firmicutes	Clostridiales bacterium COT-027	0.137 (0.07, 0.265)	4.685 (1.019, 19.008)	0.777 (0.453, 1.331)	0.201 (0.082, 0.489)	0.175 (0.055, 0.551)	24.437 (2.699, 221.272)	0.009	0.013
6722	Bacteroidetes	Bacteroides sp. COT-040	0.543 (0.432, 0.682)	0.004 (0, 0.052)	0.243 (0.162, 0.363)	0.345 (0.137, 0.87)	2.245 (1.321, 3.816)	0.01 (0, 0.252)	0.007	0.013

## Sheet: J_Breed size by %Health
			Mean %abundance (95% CI) by breed size and %Healthy teeth						Odds Ratio (95% Confidence Interval)									p-value for OR
			Large		Medium		Small		0 - 1 %Health			M-L Breed Size		S-L Breed Size		S-M Breed Size		0 - 1 %Health			M-L Breed Size		S-L Breed Size		S-M Breed Size
OTU	Phylum	Species	%Health 0	%Health 1	%Health 0	%Health 1	%Health 0	%Health 1	Large	Medium	Small	%Health 0	%Health 1	%Health 0	%Health 1	%Health 0	%Health 1	Large	Medium	Small	%Health 0	%Health 1	%Health 0	%Health 1	%Health 0	%Health 1
10814	Bacteroidetes	Prevotella sp. COT-195	0.09 (0.061, 0.132)	0.015 (0.004, 0.054)	0.056 (0.035, 0.092)	0.014 (0.004, 0.048)	0.046 (0.028, 0.075)	0.14 (0.065, 0.302)	6.066 (1.11, 33.162)	3.993 (0.706, 22.589)	0.327 (0.1, 1.068)	0.627 (0.267, 1.474)	0.953 (0.081, 11.18)	0.51 (0.217, 1.203)	9.463 (1.189, 75.279)	0.814 (0.314, 2.111)	9.934 (1.336, 73.894)	0.033	0.16	0.071	0.563	1	0.2	0.026	0.976	0.016
5576	Proteobacteria	Escherichia-Shigella	0.015 (0.011, 0.022)	0.068 (0.049, 0.095)	0.031 (0.023, 0.041)	0.033 (0.022, 0.049)	0.02 (0.014, 0.028)	0.031 (0.015, 0.065)	0.227 (0.131, 0.394)	0.924 (0.519, 1.645)	0.652 (0.232, 1.834)	1.984 (1.151, 3.418)	0.487 (0.256, 0.928)	1.296 (0.691, 2.431)	0.451 (0.149, 1.362)	0.653 (0.371, 1.151)	0.926 (0.292, 2.934)	<0.001	0.983	0.69	0.006	0.02	0.786	0.277	0.237	1

[truncated: 3 more sheets: K_Breed size by %PD, L_%Health by %PD, M_Age by breed size]
