# Supplementary material for: Subgingival microbiota of dogs with healthy gingiva or early periodontal disease from different geographical locations
Source: BMC Vet Res. 2021 Jan 6;17:7. doi: 10.1186/s12917-020-02660-5 (PMC7789547; doi:10.1186/s12917-020-02660-5)
Supplement: Supplementary file 2 — Additional file 2: Table S2. Table summarises estimated mean proportions, odds ratios, 95% confidence intervals and p-values for OTUs that had significant main effects of A) location, B) age, C) average gingivitis, D) breed size, E) Percentage healthy teeth and F) percentage periodontitis teeth. [file 12917_2020_2660_MOESM2_ESM.xlsx]

## Sheet: A_Location
			Mean %Abundance (95% CI) by location				Odds Ratio (95% Confidence Interval) between locations						p-value between locations
OTU	Phylum	Species	China	Thailand	UK	USA	Thailand-China	UK-China	UK-Thailand	USA-China	USA-Thailand	USA-UK	Thailand-China	UK-China	UK-Thailand	USA-China	USA-Thailand	USA-UK
10095	Bacteroidetes	Prevotella sp. COT-284	0.041 (0.021, 0.082)	0.09 (0.055, 0.145)	0.215 (0.168, 0.274)	0.1 (0.068, 0.149)	2.181 (0.724, 6.567)	5.23 (2.011, 13.599)	2.398 (1.228, 4.681)	2.445 (0.892, 6.701)	1.121 (0.491, 2.562)	0.468 (0.255, 0.859)	0.261	<0.001	0.004	0.102	0.984	0.008
10113	Actinobacteria	Novel Actinomyces 1	0.456 (0.296, 0.702)	0.209 (0.12, 0.363)	0.164 (0.105, 0.255)	0.208 (0.12, 0.36)	0.457 (0.181, 1.151)	0.358 (0.159, 0.808)	0.784 (0.308, 1.99)	0.455 (0.182, 1.141)	0.997 (0.358, 2.776)	1.272 (0.504, 3.214)	0.129	0.007	0.907	0.123	1	0.909
10277	Firmicutes	Tissierella sp. COT-029	0.291 (0.176, 0.478)	0.694 (0.518, 0.928)	0.588 (0.471, 0.732)	0.565 (0.414, 0.773)	2.396 (1.124, 5.108)	2.028 (0.998, 4.12)	0.846 (0.521, 1.375)	1.951 (0.904, 4.211)	0.814 (0.465, 1.426)	0.962 (0.583, 1.588)	0.016	0.051	0.812	0.114	0.78	0.997
10335	Spirochaetae	Treponema sp. COT-209	0.058 (0.045, 0.075)	0.066 (0.053, 0.082)	0.039 (0.032, 0.047)	0.067 (0.054, 0.083)	1.134 (0.73, 1.762)	0.664 (0.445, 0.99)	0.585 (0.395, 0.868)	1.154 (0.762, 1.746)	1.017 (0.678, 1.526)	1.739 (1.217, 2.484)	0.884	0.042	0.003	0.811	1	<0.001
10390	Fusobacteria	Novel Leptotrichiaceae 2	0.03 (0.018, 0.049)	0.066 (0.05, 0.088)	0.027 (0.019, 0.038)	0.029 (0.018, 0.045)	2.246 (1.056, 4.78)	0.912 (0.416, 2.001)	0.406 (0.221, 0.746)	0.977 (0.408, 2.341)	0.435 (0.213, 0.889)	1.072 (0.521, 2.205)	0.03	0.99	<0.001	1	0.014	0.995
10395	Proteobacteria	Novel Desulfobulbus	0.032 (0.014, 0.073)	0.029 (0.014, 0.062)	0.129 (0.1, 0.166)	0.062 (0.037, 0.103)	0.909 (0.214, 3.863)	4.038 (1.318, 12.372)	4.441 (1.591, 12.398)	1.944 (0.553, 6.829)	2.137 (0.66, 6.919)	0.481 (0.231, 1.004)	0.998	0.008	0.002	0.519	0.339	0.052
10531	Spirochaetae	Novel Treponema 2	0.074 (0.047, 0.118)	0.029 (0.015, 0.055)	0.019 (0.011, 0.034)	0.025 (0.012, 0.049)	0.389 (0.138, 1.094)	0.261 (0.101, 0.671)	0.67 (0.221, 2.034)	0.33 (0.111, 0.975)	0.847 (0.247, 2.901)	1.264 (0.397, 4.021)	0.087	0.002	0.789	0.042	0.986	0.954
10772	Proteobacteria	Propionivibrio sp. COT-223	0.055 (0.038, 0.08)	0.071 (0.053, 0.095)	0.1 (0.084, 0.119)	0.103 (0.082, 0.131)	1.295 (0.699, 2.4)	1.828 (1.066, 3.134)	1.411 (0.913, 2.181)	1.882 (1.055, 3.356)	1.453 (0.896, 2.356)	1.029 (0.704, 1.504)	0.701	0.021	0.174	0.026	0.192	0.997
10785	Proteobacteria	Haemophilus haemoglobinophilus	0.026 (0.013, 0.051)	0.11 (0.077, 0.159)	0.047 (0.032, 0.068)	0.052 (0.033, 0.083)	4.286 (1.624, 11.31)	1.813 (0.669, 4.914)	0.423 (0.214, 0.835)	2.014 (0.711, 5.708)	0.47 (0.219, 1.01)	1.111 (0.516, 2.39)	<0.001	0.415	0.006	0.308	0.055	0.985
10967	Proteobacteria	Novel Arenimonas	0.059 (0.02, 0.179)	0.024 (0.005, 0.108)	0.073 (0.04, 0.135)	0.2 (0.119, 0.334)	0.402 (0.036, 4.517)	1.237 (0.242, 6.327)	3.075 (0.374, 25.249)	3.376 (0.698, 16.334)	8.394 (1.067, 66.03)	2.73 (0.971, 7.676)	0.763	0.987	0.512	0.192	0.04	0.06
11018	Bacteroidetes	Novel Bacteroides	0.036 (0.013, 0.098)	0.093 (0.049, 0.175)	0.172 (0.122, 0.242)	0.053 (0.025, 0.109)	2.561 (0.552, 11.893)	4.743 (1.272, 17.685)	1.852 (0.72, 4.764)	1.451 (0.305, 6.892)	0.567 (0.16, 2.003)	0.306 (0.115, 0.815)	0.387	0.013	0.331	0.925	0.647	0.01
11027	Proteobacteria	Desulfomicrobium orale	0.189 (0.117, 0.304)	0.359 (0.266, 0.485)	0.685 (0.587, 0.798)	0.38 (0.285, 0.506)	1.906 (0.916, 3.968)	3.643 (1.898, 6.994)	1.911 (1.232, 2.964)	2.015 (0.976, 4.16)	1.057 (0.615, 1.816)	0.553 (0.361, 0.846)	0.106	<0.001	<0.001	0.062	0.993	0.002
11083	Actinobacteria	Novel Actinobacteria 2	0.085 (0.056, 0.129)	0.041 (0.024, 0.071)	0.029 (0.018, 0.045)	0.027 (0.015, 0.05)	0.48 (0.197, 1.171)	0.334 (0.148, 0.753)	0.696 (0.275, 1.759)	0.321 (0.128, 0.808)	0.67 (0.229, 1.96)	0.963 (0.354, 2.615)	0.148	0.003	0.746	0.008	0.772	1
11130	Firmicutes	Catonella sp. COT-025	0.065 (0.031, 0.137)	0.221 (0.153, 0.318)	0.144 (0.101, 0.203)	0.075 (0.04, 0.141)	3.391 (1.172, 9.809)	2.2 (0.756, 6.406)	0.649 (0.335, 1.257)	1.146 (0.324, 4.053)	0.338 (0.127, 0.897)	0.521 (0.203, 1.338)	0.016	0.227	0.33	0.992	0.022	0.281
11369	Actinobacteria	Actinobacteria bacterium COT-376	1.3 (0.967, 1.745)	0.463 (0.282, 0.76)	0.575 (0.428, 0.772)	1.54 (1.181, 2.004)	0.353 (0.166, 0.755)	0.439 (0.253, 0.762)	1.243 (0.593, 2.607)	1.187 (0.702, 2.008)	3.36 (1.645, 6.86)	2.703 (1.627, 4.491)	0.002	<0.001	0.873	0.833	<0.001	<0.001
11379	Firmicutes	Novel Christensenellaceae 1	0.06 (0.043, 0.084)	0.029 (0.018, 0.047)	0.025 (0.017, 0.036)	0.038 (0.026, 0.056)	0.478 (0.227, 1.008)	0.412 (0.233, 0.728)	0.862 (0.436, 1.704)	0.631 (0.352, 1.13)	1.319 (0.627, 2.775)	1.531 (0.854, 2.742)	0.054	<0.001	0.944	0.177	0.773	0.239
11449	Actinobacteria	Novel Corynebacterium 2	0.925 (0.674, 1.268)	0.378 (0.252, 0.567)	0.224 (0.147, 0.339)	0.588 (0.412, 0.839)	0.407 (0.206, 0.801)	0.24 (0.121, 0.476)	0.591 (0.271, 1.287)	0.634 (0.339, 1.184)	1.559 (0.757, 3.213)	2.64 (1.301, 5.355)	0.004	<0.001	0.304	0.239	0.391	0.003
11514	Bacteroidetes	Capnocytophaga sp. COT-295	0.077 (0.034, 0.171)	0.058 (0.03, 0.112)	0.224 (0.15, 0.335)	0.051 (0.024, 0.108)	0.755 (0.209, 2.728)	2.917 (0.956, 8.903)	3.862 (1.582, 9.429)	0.664 (0.165, 2.667)	0.88 (0.256, 3.025)	0.228 (0.086, 0.601)	0.942	0.066	<0.001	0.871	0.993	<0.001
11552	Bacteroidetes	Novel Alloprevotella	0.214 (0.136, 0.335)	0.347 (0.246, 0.489)	0.23 (0.169, 0.314)	0.421 (0.313, 0.565)	1.624 (0.779, 3.384)	1.077 (0.536, 2.163)	0.663 (0.37, 1.189)	1.972 (0.989, 3.933)	1.214 (0.684, 2.155)	1.832 (1.118, 3.001)	0.324	0.993	0.269	0.056	0.819	0.009
11761	Firmicutes	Frigovirgula sp. COT-007	0.638 (0.447, 0.912)	1.286 (0.971, 1.703)	0.745 (0.579, 0.956)	0.564 (0.403, 0.787)	2.028 (1.113, 3.697)	1.167 (0.663, 2.054)	0.576 (0.364, 0.909)	0.882 (0.467, 1.665)	0.435 (0.244, 0.775)	0.756 (0.454, 1.256)	0.013	0.894	0.01	0.957	0.001	0.486
11842	Firmicutes	Novel Catonella	0.163 (0.107, 0.25)	0.345 (0.268, 0.443)	0.446 (0.371, 0.535)	0.321 (0.243, 0.426)	2.115 (1.119, 3.997)	2.739 (1.491, 5.032)	1.295 (0.86, 1.95)	1.972 (1.012, 3.844)	0.932 (0.561, 1.551)	0.72 (0.465, 1.115)	0.013	<0.001	0.363	0.044	0.985	0.214
11854	Bacteroidetes	Prevotella sp. COT-226	0.074 (0.03, 0.184)	0.324 (0.224, 0.47)	0.14 (0.089, 0.219)	0.317 (0.211, 0.476)	4.374 (1.25, 15.31)	1.886 (0.503, 7.069)	0.431 (0.197, 0.941)	4.274 (1.17, 15.619)	0.977 (0.47, 2.03)	2.267 (1.035, 4.963)	0.014	0.601	0.029	0.021	1	0.037
1190	Chlorobi	Chlorobi bacterium COT-312	0.03 (0.012, 0.078)	0.065 (0.037, 0.114)	0.09 (0.064, 0.126)	0.031 (0.014, 0.069)	2.175 (0.522, 9.068)	2.999 (0.812, 11.073)	1.379 (0.592, 3.212)	1.029 (0.206, 5.155)	0.473 (0.133, 1.68)	0.343 (0.111, 1.06)	0.495	0.133	0.758	1	0.422	0.07
11999	Firmicutes	Clostridiales bacterium COT-061	0.031 (0.015, 0.064)	0.027 (0.014, 0.051)	0.093 (0.069, 0.125)	0.106 (0.072, 0.156)	0.862 (0.251, 2.967)	2.96 (1.119, 7.832)	3.433 (1.416, 8.327)	3.387 (1.209, 9.489)	3.928 (1.489, 10.363)	1.144 (0.656, 1.994)	0.989	0.022	0.002	0.013	0.002	0.923
12323	Firmicutes	Peptostreptococcaceae bacterium COT-129	0.036 (0.021, 0.062)	0.052 (0.034, 0.079)	0.077 (0.06, 0.098)	0.042 (0.027, 0.066)	1.448 (0.59, 3.558)	2.145 (0.993, 4.634)	1.481 (0.782, 2.803)	1.177 (0.471, 2.94)	0.813 (0.366, 1.805)	0.549 (0.285, 1.055)	0.711	0.053	0.386	0.968	0.907	0.084
12457	Proteobacteria	Cardiobacterium sp. COT-238	0.11 (0.071, 0.172)	0.105 (0.072, 0.153)	0.248 (0.205, 0.301)	0.11 (0.075, 0.162)	0.953 (0.448, 2.024)	2.253 (1.203, 4.22)	2.365 (1.403, 3.986)	0.996 (0.462, 2.149)	1.046 (0.516, 2.118)	0.442 (0.252, 0.775)	0.998	0.005	<0.001	1	0.998	0.001
12511	Actinobacteria	Actinomyces bowdenii	0.21 (0.148, 0.299)	0.201 (0.149, 0.272)	0.07 (0.047, 0.104)	0.09 (0.055, 0.145)	0.957 (0.522, 1.754)	0.334 (0.167, 0.668)	0.349 (0.178, 0.684)	0.425 (0.195, 0.927)	0.444 (0.208, 0.949)	1.273 (0.569, 2.848)	0.998	<0.001	<0.001	0.025	0.031	0.868
12549	Bacteroidetes	Capnocytophaga canimorsus	0.24 (0.151, 0.382)	0.137 (0.088, 0.214)	0.355 (0.268, 0.47)	0.199 (0.129, 0.305)	0.569 (0.253, 1.281)	1.48 (0.739, 2.964)	2.601 (1.343, 5.037)	0.827 (0.369, 1.855)	1.453 (0.671, 3.149)	0.559 (0.308, 1.012)	0.279	0.465	0.001	0.93	0.598	0.058
12639	Firmicutes	Novel Fusibacter	0.25 (0.191, 0.327)	0.475 (0.387, 0.582)	0.409 (0.348, 0.481)	0.324 (0.262, 0.402)	1.903 (1.224, 2.96)	1.639 (1.09, 2.464)	0.861 (0.627, 1.183)	1.297 (0.83, 2.027)	0.682 (0.46, 1.009)	0.791 (0.568, 1.103)	<0.001	0.01	0.617	0.438	0.058	0.266
12804	Chlorobi	Chlorobi bacterium COT-046	0.301 (0.192, 0.47)	0.579 (0.438, 0.765)	0.439 (0.35, 0.551)	0.859 (0.685, 1.077)	1.931 (0.97, 3.842)	1.464 (0.761, 2.817)	0.758 (0.474, 1.214)	2.875 (1.494, 5.531)	1.489 (0.93, 2.383)	1.964 (1.291, 2.987)	0.067	0.438	0.429	<0.001	0.13	<0.001
12837	Bacteroidetes	Prevotella sp. COT-226	0.097 (0.038, 0.246)	0.379 (0.255, 0.563)	0.241 (0.162, 0.36)	0.365 (0.235, 0.568)	3.93 (1.069, 14.451)	2.499 (0.663, 9.425)	0.636 (0.297, 1.359)	3.793 (0.985, 14.6)	0.965 (0.438, 2.125)	1.517 (0.702, 3.281)	0.035	0.284	0.415	0.054	0.999	0.502
12896	Firmicutes	Granulicatella sp. COT-095	2.168 (1.616, 2.902)	1.267 (0.9, 1.783)	0.607 (0.435, 0.848)	0.866 (0.59, 1.271)	0.579 (0.315, 1.064)	0.276 (0.159, 0.478)	0.476 (0.251, 0.903)	0.394 (0.215, 0.723)	0.681 (0.342, 1.355)	1.431 (0.757, 2.704)	0.097	<0.001	0.016	<0.001	0.478	0.471
1290	Proteobacteria	Novel Campylobacter	0.023 (0.008, 0.068)	0.079 (0.047, 0.13)	0.016 (0.007, 0.035)	0.017 (0.006, 0.05)	3.369 (0.721, 15.746)	0.68 (0.119, 3.87)	0.202 (0.059, 0.691)	0.722 (0.1, 5.231)	0.214 (0.045, 1.013)	1.063 (0.185, 6.103)	0.178	0.94	0.005	0.974	0.053	1
1296	Proteobacteria	Ottowia sp. COT-014	0.085 (0.049, 0.148)	0.026 (0.011, 0.064)	0.029 (0.016, 0.053)	0.159 (0.11, 0.23)	0.307 (0.078, 1.218)	0.337 (0.114, 1.002)	1.097 (0.269, 4.478)	1.878 (0.807, 4.373)	6.108 (1.706, 21.869)	5.569 (2.169, 14.296)	0.122	0.051	0.998	0.219	0.002	<0.001
13027	Spirochaetae	Treponema sp. COT-233	0.124 (0.085, 0.182)	0.171 (0.129, 0.227)	0.172 (0.141, 0.21)	0.242 (0.191, 0.306)	1.378 (0.741, 2.561)	1.388 (0.791, 2.436)	1.007 (0.642, 1.581)	1.949 (1.086, 3.499)	1.414 (0.876, 2.284)	1.404 (0.939, 2.099)	0.542	0.437	1	0.018	0.245	0.131
1311	Synergistetes	Synergistales bacterium COT-180	0.056 (0.031, 0.102)	0.054 (0.031, 0.095)	0.206 (0.155, 0.274)	0.111 (0.071, 0.173)	0.964 (0.336, 2.768)	3.666 (1.593, 8.437)	3.801 (1.804, 8.008)	1.976 (0.766, 5.096)	2.049 (0.828, 5.067)	0.539 (0.29, 1.001)	1	<0.001	<0.001	0.247	0.173	0.051
13155	Firmicutes	Clostridiales bacterium COT-028	2.769 (2.095, 3.651)	1.327 (0.863, 2.034)	1.059 (0.747, 1.501)	2.784 (2.069, 3.736)	0.472 (0.243, 0.918)	0.376 (0.221, 0.64)	0.796 (0.417, 1.522)	1.005 (0.618, 1.635)	2.13 (1.138, 3.988)	2.675 (1.677, 4.266)	0.02	<0.001	0.802	1	0.011	<0.001
13303	Actinobacteria	Actinomyces sp. COT-252	2.441 (1.897, 3.136)	1.122 (0.797, 1.578)	1.482 (1.208, 1.818)	1.513 (1.16, 1.972)	0.454 (0.257, 0.799)	0.601 (0.397, 0.91)	1.326 (0.785, 2.24)	0.614 (0.385, 0.978)	1.354 (0.759, 2.415)	1.021 (0.674, 1.548)	0.002	0.009	0.509	0.036	0.532	0.999
13347	Bacteroidetes	Novel Porphyromonas 4	0.699 (0.444, 1.101)	1.353 (1.02, 1.794)	2.089 (1.779, 2.453)	1.128 (0.83, 1.531)	1.948 (0.965, 3.933)	3.03 (1.609, 5.705)	1.556 (1.013, 2.389)	1.619 (0.789, 3.324)	0.831 (0.48, 1.439)	0.534 (0.339, 0.843)	0.07	<0.001	0.04	0.308	0.819	0.003
13360	Proteobacteria	Pasteurellaceae bacterium COT-272	0.046 (0.028, 0.074)	0.093 (0.069, 0.124)	0.042 (0.03, 0.059)	0.044 (0.028, 0.069)	2.03 (0.988, 4.169)	0.918 (0.423, 1.995)	0.452 (0.247, 0.827)	0.959 (0.403, 2.279)	0.472 (0.232, 0.962)	1.044 (0.503, 2.166)	0.056	0.992	0.005	0.999	0.035	0.999
13451	Fusobacteria	Fusobacterium sp. COT-439	0.027 (0.01, 0.076)	0.172 (0.111, 0.268)	0.078 (0.049, 0.122)	0.06 (0.033, 0.11)	6.273 (1.557, 25.27)	2.824 (0.691, 11.532)	0.45 (0.222, 0.914)	2.187 (0.509, 9.405)	0.349 (0.151, 0.807)	0.775 (0.329, 1.822)	0.004	0.227	0.02	0.508	0.007	0.867
13502	Actinobacteria	Novel Actinomyces 8	0.033 (0.02, 0.056)	0.072 (0.048, 0.107)	0.007 (0.004, 0.013)	0.014 (0.007, 0.027)	2.173 (0.924, 5.11)	0.204 (0.071, 0.589)	0.094 (0.042, 0.208)	0.417 (0.145, 1.197)	0.192 (0.071, 0.518)	2.044 (0.634, 6.588)	0.091	<0.001	<0.001	0.143	<0.001	0.394
1653	Fusobacteria	Streptobacillus sp. COT-370	0.061 (0.032, 0.117)	0.169 (0.121, 0.237)	0.054 (0.034, 0.085)	0.089 (0.055, 0.145)	2.758 (1.078, 7.056)	0.88 (0.313, 2.475)	0.319 (0.152, 0.672)	1.455 (0.509, 4.157)	0.527 (0.248, 1.123)	1.652 (0.724, 3.769)	0.029	0.989	<0.001	0.795	0.13	0.398
1731	Firmicutes	Erysipelotrichaceae bacterium COT-311	1.308 (1.003, 1.705)	1.409 (1.104, 1.799)	0.973 (0.794, 1.194)	1.503 (1.21, 1.865)	1.078 (0.663, 1.755)	0.742 (0.485, 1.135)	0.688 (0.448, 1.056)	1.151 (0.752, 1.761)	1.067 (0.682, 1.669)	1.552 (1.067, 2.257)	0.979	0.27	0.111	0.831	0.982	0.013
1782	Candidate_division_TM7	TM7 phylum sp. COT-305	1.306 (1.039, 1.641)	0.787 (0.609, 1.017)	0.533 (0.428, 0.665)	0.756 (0.584, 0.979)	0.599 (0.381, 0.944)	0.405 (0.266, 0.617)	0.676 (0.433, 1.056)	0.576 (0.365, 0.909)	0.961 (0.594, 1.553)	1.422 (0.908, 2.225)	0.02	<0.001	0.108	0.01	0.997	0.182
1836	Firmicutes	Novel Streptococcus 4	0.029 (0.017, 0.048)	0.074 (0.051, 0.106)	0.014 (0.008, 0.022)	0.014 (0.008, 0.026)	2.577 (1.135, 5.85)	0.473 (0.185, 1.208)	0.183 (0.089, 0.38)	0.493 (0.182, 1.33)	0.191 (0.076, 0.482)	1.042 (0.378, 2.878)	0.016	0.168	<0.001	0.258	<0.001	1
2006	Bacteroidetes	Porphyromonas gulae	0.229 (0.088, 0.593)	0.996 (0.653, 1.517)	1.518 (1.175, 1.959)	1.476 (1.048, 2.075)	4.389 (1.138, 16.926)	6.724 (1.871, 24.165)	1.532 (0.813, 2.888)	6.537 (1.777, 24.04)	1.489 (0.733, 3.027)	0.972 (0.55, 1.717)	0.025	<0.001	0.304	0.002	0.467	0.999
2033	Firmicutes	Streptococcus minor	0.843 (0.579, 1.228)	1.113 (0.838, 1.478)	0.318 (0.218, 0.464)	0.604 (0.412, 0.884)	1.324 (0.711, 2.466)	0.375 (0.186, 0.757)	0.283 (0.152, 0.528)	0.714 (0.352, 1.446)	0.539 (0.288, 1.009)	1.903 (0.94, 3.852)	0.653	0.002	<0.001	0.61	0.056	0.089
2068	Firmicutes	Clostridiales bacterium COT-388	0.241 (0.18, 0.324)	0.272 (0.191, 0.386)	0.176 (0.131, 0.238)	0.343 (0.261, 0.45)	1.127 (0.618, 2.052)	0.73 (0.44, 1.211)	0.648 (0.375, 1.12)	1.422 (0.887, 2.279)	1.262 (0.729, 2.185)	1.948 (1.274, 2.98)	0.956	0.378	0.174	0.22	0.695	<0.001
210	Firmicutes	Schwartzia sp. COT-063	0.117 (0.068, 0.2)	0.095 (0.054, 0.166)	0.252 (0.193, 0.328)	0.102 (0.06, 0.171)	0.815 (0.295, 2.25)	2.161 (1.019, 4.583)	2.652 (1.174, 5.989)	0.87 (0.335, 2.262)	1.068 (0.391, 2.914)	0.403 (0.196, 0.828)	0.954	0.043	0.012	0.982	0.998	0.007
2296	Firmicutes	Novel Proteocatella	0.136 (0.092, 0.201)	0.229 (0.176, 0.298)	0.268 (0.225, 0.319)	0.125 (0.088, 0.177)	1.685 (0.915, 3.106)	1.971 (1.128, 3.444)	1.17 (0.787, 1.737)	0.918 (0.465, 1.814)	0.545 (0.305, 0.971)	0.466 (0.278, 0.779)	0.123	0.01	0.735	0.988	0.035	<0.001
2310	Candidate_division_SR1	SR1 COT-369	0.164 (0.115, 0.233)	0.327 (0.259, 0.412)	0.27 (0.227, 0.321)	0.429 (0.353, 0.521)	2 (1.145, 3.496)	1.655 (0.988, 2.771)	0.827 (0.568, 1.204)	2.629 (1.55, 4.458)	1.314 (0.876, 1.972)	1.589 (1.128, 2.238)	0.008	0.059	0.562	<0.001	0.306	0.003
2329	Actinobacteria	Novel Actinomyces 6	0.551 (0.31, 0.976)	0.301 (0.144, 0.629)	0.071 (0.024, 0.208)	0.262 (0.122, 0.56)	0.545 (0.172, 1.725)	0.128 (0.03, 0.544)	0.234 (0.066, 0.831)	0.474 (0.147, 1.527)	0.87 (0.264, 2.866)	3.716 (0.873, 15.819)	0.528	0.001	0.017	0.355	0.99	0.091
241	Actinobacteria	Novel Actinomycetaceae	0.085 (0.056, 0.129)	0.108 (0.077, 0.152)	0.028 (0.018, 0.046)	0.035 (0.019, 0.062)	1.266 (0.629, 2.546)	0.332 (0.144, 0.763)	0.262 (0.121, 0.57)	0.406 (0.16, 1.026)	0.32 (0.129, 0.794)	1.222 (0.456, 3.276)	0.821	0.004	<0.001	0.06	0.007	0.953
2415	Actinobacteria	Novel Euzebya 1	2.021 (1.603, 2.545)	1.8 (1.463, 2.214)	0.706 (0.548, 0.908)	1.536 (1.213, 1.944)	0.889 (0.584, 1.352)	0.344 (0.219, 0.541)	0.388 (0.248, 0.605)	0.756 (0.489, 1.171)	0.851 (0.553, 1.308)	2.196 (1.403, 3.436)	0.888	<0.001	<0.001	0.355	0.77	<0.001
2462	Fusobacteria	Novel Fusobacterium 3	0.458 (0.2, 1.041)	0.33 (0.142, 0.764)	1.164 (0.848, 1.596)	0.356 (0.159, 0.791)	0.72 (0.155, 3.349)	2.562 (0.808, 8.121)	3.558 (1.1, 11.51)	0.776 (0.173, 3.48)	1.078 (0.237, 4.91)	0.303 (0.098, 0.934)	0.945	0.153	0.028	0.972	0.999	0.033
2551	Proteobacteria	Campylobacter sp. COT-011	0.374 (0.288, 0.487)	0.847 (0.705, 1.018)	0.699 (0.601, 0.812)	0.543 (0.446, 0.661)	2.275 (1.498, 3.455)	1.873 (1.263, 2.779)	0.823 (0.618, 1.097)	1.453 (0.948, 2.228)	0.639 (0.448, 0.911)	0.776 (0.572, 1.051)	<0.001	<0.001	0.302	0.111	0.007	0.138
2583	Firmicutes	Peptostreptococcaceae bacterium COT-019	0.668 (0.504, 0.885)	1.082 (0.832, 1.407)	0.624 (0.489, 0.796)	1.555 (1.257, 1.921)	1.627 (0.983, 2.692)	0.934 (0.591, 1.476)	0.574 (0.378, 0.872)	2.348 (1.532, 3.597)	1.443 (0.957, 2.177)	2.514 (1.799, 3.513)	0.063	0.981	0.004	<0.001	0.1	<0.001
2629	Proteobacteria	Novel Comamonas	0.099 (0.065, 0.15)	0.056 (0.038, 0.085)	0.129 (0.1, 0.166)	0.107 (0.074, 0.154)	0.572 (0.275, 1.189)	1.303 (0.687, 2.47)	2.278 (1.22, 4.255)	1.085 (0.528, 2.228)	1.897 (0.943, 3.817)	0.833 (0.479, 1.448)	0.203	0.712	0.004	0.991	0.087	0.829
264	Firmicutes	Novel Defluviitaleaceae 1	0.046 (0.033, 0.063)	0.052 (0.04, 0.069)	0.165 (0.145, 0.187)	0.027 (0.019, 0.039)	1.149 (0.659, 2.005)	3.612 (2.322, 5.619)	3.143 (2.126, 4.646)	0.595 (0.321, 1.105)	0.518 (0.286, 0.937)	0.165 (0.102, 0.267)	0.915	<0.001	<0.001	0.134	0.023	<0.001
2653	Firmicutes	Peptostreptococcaceae bacterium COT-258	0.052 (0.017, 0.158)	0.197 (0.098, 0.396)	0.28 (0.189, 0.415)	0.202 (0.111, 0.366)	3.787 (0.695, 20.628)	5.387 (1.228, 23.643)	1.423 (0.531, 3.808)	3.869 (0.795, 18.828)	1.022 (0.321, 3.254)	0.718 (0.324, 1.59)	0.178	0.019	0.789	0.122	1	0.701
275	Firmicutes	Peptostreptococcaceae bacterium COT-124	0.038 (0.021, 0.068)	0.05 (0.031, 0.078)	0.093 (0.073, 0.119)	0.039 (0.024, 0.065)	1.3 (0.499, 3.388)	2.451 (1.086, 5.53)	1.885 (0.984, 3.611)	1.026 (0.376, 2.799)	0.789 (0.323, 1.93)	0.419 (0.201, 0.873)	0.893	0.024	0.059	1	0.903	0.013
3062	Proteobacteria	Novel Moraxella 2	0.025 (0.01, 0.064)	0.097 (0.064, 0.148)	0.037 (0.022, 0.061)	0.024 (0.01, 0.056)	3.881 (1.016, 14.815)	1.467 (0.366, 5.874)	0.378 (0.153, 0.933)	0.949 (0.182, 4.946)	0.245 (0.069, 0.868)	0.647 (0.18, 2.32)	0.045	0.891	0.029	1	0.022	0.814
3070	Proteobacteria	Pasteurellaceae bacterium COT-080	0.441 (0.256, 0.76)	0.817 (0.593, 1.125)	0.991 (0.78, 1.258)	0.323 (0.198, 0.527)	1.858 (0.821, 4.206)	2.259 (1.049, 4.863)	1.215 (0.753, 1.962)	0.731 (0.284, 1.884)	0.394 (0.19, 0.816)	0.324 (0.165, 0.634)	0.204	0.032	0.716	0.827	0.006	<0.001
3160	Firmicutes	Clostridiales bacterium COT-082	0.062 (0.042, 0.091)	0.02 (0.01, 0.04)	0.012 (0.007, 0.019)	0.015 (0.009, 0.025)	0.331 (0.124, 0.882)	0.194 (0.101, 0.375)	0.587 (0.208, 1.659)	0.243 (0.121, 0.489)	0.735 (0.247, 2.185)	1.252 (0.549, 2.854)	0.02	<0.001	0.548	<0.001	0.885	0.895
3207	Firmicutes	Peptostreptococcaceae bacterium COT-104	0.072 (0.046, 0.113)	0.249 (0.188, 0.331)	0.09 (0.068, 0.12)	0.148 (0.112, 0.197)	3.456 (1.723, 6.933)	1.253 (0.629, 2.493)	0.362 (0.222, 0.591)	2.055 (1.031, 4.095)	0.595 (0.344, 1.028)	1.641 (0.987, 2.726)	<0.001	0.834	<0.001	0.036	0.07	0.059
3311	Candidate_division_TM7	Novel TM7 4	0.079 (0.044, 0.144)	0.031 (0.013, 0.076)	0.013 (0.005, 0.029)	0.042 (0.022, 0.08)	0.396 (0.1, 1.568)	0.159 (0.046, 0.552)	0.401 (0.082, 1.956)	0.531 (0.203, 1.392)	1.341 (0.323, 5.568)	3.341 (0.903, 12.366)	0.306	<0.001	0.447	0.328	0.951	0.083
3336	Firmicutes	Peptostreptococcaceae bacterium COT-155	0.041 (0.028, 0.061)	0.051 (0.037, 0.071)	0.068 (0.055, 0.083)	0.034 (0.023, 0.05)	1.245 (0.64, 2.42)	1.644 (0.935, 2.891)	1.32 (0.799, 2.181)	0.833 (0.41, 1.692)	0.669 (0.349, 1.285)	0.507 (0.292, 0.88)	0.83	0.107	0.483	0.91	0.386	0.009
3338	Firmicutes	Peptostreptococcaceae bacterium COT-077	3.843 (2.867, 5.133)	1.924 (1.145, 3.217)	0.848 (0.536, 1.34)	2.356 (1.652, 3.351)	0.491 (0.224, 1.076)	0.214 (0.115, 0.4)	0.436 (0.187, 1.018)	0.604 (0.365, 1)	1.23 (0.558, 2.71)	2.821 (1.547, 5.146)	0.091	<0.001	0.057	0.05	0.906	<0.001
3442	Proteobacteria	Moraxella sp. COT-018	0.132 (0.048, 0.361)	0.605 (0.409, 0.892)	0.888 (0.683, 1.155)	1.231 (0.904, 1.673)	4.616 (1.144, 18.616)	6.801 (1.773, 26.093)	1.473 (0.805, 2.697)	9.457 (2.423, 36.902)	2.049 (1.057, 3.972)	1.391 (0.844, 2.292)	0.025	0.002	0.347	<0.001	0.028	0.321
3517	Firmicutes	Novel Peptostreptococcus	0.617 (0.32, 1.186)	0.866 (0.511, 1.464)	2.255 (1.706, 2.977)	0.921 (0.564, 1.498)	1.409 (0.471, 4.213)	3.719 (1.51, 9.158)	2.64 (1.234, 5.647)	1.498 (0.528, 4.244)	1.063 (0.415, 2.725)	0.403 (0.202, 0.803)	0.85	0.001	0.006	0.747	0.998	0.004
3528	Bacteroidetes	Prevotella sp. COT-372	0.043 (0.025, 0.075)	0.099 (0.072, 0.135)	0.065 (0.048, 0.088)	0.096 (0.068, 0.135)	2.279 (1.024, 5.076)	1.504 (0.668, 3.387)	0.66 (0.382, 1.14)	2.208 (0.948, 5.142)	0.969 (0.527, 1.781)	1.468 (0.836, 2.579)	0.041	0.566	0.204	0.075	0.999	0.295
3654	Actinobacteria	Novel Microbacteriaceae	0.805 (0.52, 1.245)	0.665 (0.45, 0.983)	0.318 (0.203, 0.498)	0.974 (0.677, 1.399)	0.825 (0.381, 1.786)	0.393 (0.174, 0.888)	0.477 (0.217, 1.044)	1.211 (0.579, 2.532)	1.468 (0.733, 2.941)	3.081 (1.508, 6.292)	0.919	0.017	0.072	0.91	0.487	<0.001
3736	Firmicutes	Parvimonas sp. oral taxon 393	1.195 (0.806, 1.768)	0.147 (0.055, 0.389)	0.203 (0.113, 0.366)	0.212 (0.095, 0.473)	0.122 (0.031, 0.48)	0.168 (0.067, 0.425)	1.385 (0.314, 6.106)	0.176 (0.055, 0.564)	1.443 (0.278, 7.483)	1.042 (0.285, 3.812)	<0.001	<0.001	0.942	<0.001	0.939	1
3764	Firmicutes	Frigovirgula sp. COT-007	0.093 (0.036, 0.24)	0.502 (0.353, 0.714)	0.294 (0.212, 0.408)	0.268 (0.166, 0.432)	5.408 (1.459, 20.049)	3.162 (0.863, 11.589)	0.585 (0.313, 1.093)	2.882 (0.728, 11.4)	0.533 (0.246, 1.153)	0.911 (0.429, 1.933)	0.005	0.102	0.121	0.193	0.152	0.989
377	Actinobacteria	Actinomyces weissii	0.412 (0.3, 0.566)	0.254 (0.179, 0.361)	0.141 (0.101, 0.197)	0.445 (0.342, 0.578)	0.617 (0.331, 1.147)	0.341 (0.186, 0.625)	0.553 (0.293, 1.044)	1.08 (0.629, 1.855)	1.752 (0.987, 3.112)	3.167 (1.815, 5.529)	0.188	<0.001	0.079	0.983	0.059	<0.001
379	Firmicutes	Clostridiales bacterium COT-038	0.493 (0.303, 0.802)	0.237 (0.122, 0.457)	0.135 (0.08, 0.227)	0.116 (0.056, 0.242)	0.479 (0.168, 1.36)	0.273 (0.124, 0.598)	0.57 (0.194, 1.67)	0.234 (0.083, 0.659)	0.489 (0.137, 1.743)	0.859 (0.292, 2.529)	0.266	<0.001	0.533	0.002	0.468	0.984
380	Actinobacteria	Novel Propionibacterium 1	0.068 (0.048, 0.095)	0.02 (0.011, 0.035)	0.014 (0.009, 0.021)	0.022 (0.013, 0.035)	0.293 (0.124, 0.693)	0.199 (0.104, 0.383)	0.68 (0.269, 1.718)	0.318 (0.158, 0.641)	1.085 (0.415, 2.833)	1.595 (0.726, 3.503)	0.001	<0.001	0.707	<0.001	0.996	0.42
387	Firmicutes	Helcococcus sp. COT-069	1.095 (0.718, 1.667)	0.839 (0.486, 1.447)	0.582 (0.367, 0.923)	2.136 (1.501, 3.033)	0.765 (0.311, 1.878)	0.529 (0.248, 1.13)	0.692 (0.295, 1.62)	1.972 (1.017, 3.824)	2.579 (1.172, 5.675)	3.728 (2.036, 6.825)	0.868	0.135	0.68	0.042	0.011	<0.001
4105	Firmicutes	Clostridiales bacterium COT-141	0.168 (0.08, 0.351)	0.22 (0.108, 0.447)	0.034 (0.012, 0.091)	0.228 (0.122, 0.426)	1.31 (0.369, 4.655)	0.2 (0.046, 0.871)	0.153 (0.033, 0.702)	1.361 (0.466, 3.974)	1.039 (0.324, 3.33)	6.792 (1.799, 25.648)	0.947	0.026	0.009	0.88	1	0.001
4176	Firmicutes	Peptostreptococcaceae bacterium COT-066	0.028 (0.015, 0.052)	0.047 (0.032, 0.069)	0.115 (0.092, 0.142)	0.044 (0.029, 0.069)	1.657 (0.657, 4.181)	4.056 (1.761, 9.34)	2.447 (1.386, 4.32)	1.567 (0.594, 4.138)	0.946 (0.436, 2.05)	0.386 (0.206, 0.724)	0.491	<0.001	<0.001	0.628	0.998	<0.001
4185	Proteobacteria	Novel Haemophilus 2	0.037 (0.013, 0.104)	0.159 (0.103, 0.247)	0.048 (0.026, 0.087)	0.062 (0.03, 0.128)	4.301 (1.008, 18.354)	1.294 (0.272, 6.149)	0.301 (0.109, 0.827)	1.676 (0.325, 8.656)	0.39 (0.126, 1.204)	1.296 (0.388, 4.329)	0.048	0.974	0.013	0.849	0.138	0.945
4229	Actinobacteria	Novel Euzebya 2	1.319 (1.007, 1.724)	1.326 (1.06, 1.657)	0.735 (0.579, 0.931)	0.945 (0.71, 1.257)	1.005 (0.633, 1.596)	0.554 (0.344, 0.891)	0.551 (0.353, 0.861)	0.714 (0.424, 1.201)	0.71 (0.434, 1.16)	1.289 (0.794, 2.091)	1	0.008	0.003	0.342	0.277	0.532
4236	Actinobacteria	Novel Actinomyces 9	0.523 (0.381, 0.719)	0.398 (0.293, 0.541)	0.165 (0.115, 0.238)	0.282 (0.192, 0.414)	0.76 (0.423, 1.366)	0.315 (0.168, 0.592)	0.414 (0.218, 0.789)	0.538 (0.28, 1.032)	0.707 (0.365, 1.37)	1.707 (0.863, 3.376)	0.627	<0.001	0.003	0.069	0.533	0.183
4539	Firmicutes	Peptostreptococcaceae bacterium COT-004	0.478 (0.271, 0.841)	1.406 (1.04, 1.897)	2.031 (1.704, 2.418)	1.158 (0.841, 1.592)	2.969 (1.285, 6.859)	4.317 (2, 9.32)	1.454 (0.916, 2.309)	2.44 (1.046, 5.695)	0.822 (0.462, 1.462)	0.565 (0.351, 0.91)	0.005	<0.001	0.158	0.035	0.814	0.012
4583	Proteobacteria	Novel Xanthomonadaceae	0.21 (0.115, 0.386)	0.172 (0.103, 0.288)	0.498 (0.364, 0.682)	0.208 (0.123, 0.351)	0.817 (0.299, 2.231)	2.378 (0.983, 5.749)	2.912 (1.41, 6.016)	0.989 (0.353, 2.77)	1.211 (0.488, 3.005)	0.416 (0.211, 0.818)	0.954	0.057	<0.001	1	0.948	0.005
4713	Spirochaetae	Treponema sp. COT-199	0.072 (0.047, 0.112)	0.092 (0.062, 0.138)	0.072 (0.054, 0.097)	0.224 (0.175, 0.286)	1.276 (0.587, 2.773)	0.996 (0.5, 1.982)	0.78 (0.415, 1.466)	3.098 (1.606, 5.977)	2.427 (1.349, 4.369)	3.111 (1.914, 5.059)	0.849	1	0.741	<0.001	<0.001	<0.001
4747	Firmicutes	Peptostreptococcaceae bacterium COT-135	0.274 (0.169, 0.444)	0.681 (0.492, 0.94)	1.117 (0.923, 1.35)	0.715 (0.529, 0.966)	2.495 (1.164, 5.349)	4.113 (2.12, 7.979)	1.648 (1.02, 2.663)	2.623 (1.275, 5.397)	1.051 (0.595, 1.859)	0.638 (0.42, 0.968)	0.012	<0.001	0.038	0.004	0.996	0.029
483	Actinobacteria	Novel Corynebacterium 4	1.689 (1.166, 2.442)	0.519 (0.246, 1.091)	0.752 (0.478, 1.181)	1.557 (1.03, 2.348)	0.304 (0.103, 0.894)	0.441 (0.22, 0.881)	1.451 (0.503, 4.184)	0.921 (0.478, 1.775)	3.03 (1.055, 8.7)	2.089 (1.102, 3.96)	0.024	0.013	0.801	0.988	0.035	0.017
4830	Actinobacteria	Novel Actinobacteri 1	0.11 (0.084, 0.145)	0.027 (0.016, 0.046)	0.045 (0.034, 0.059)	0.054 (0.04, 0.074)	0.245 (0.113, 0.53)	0.408 (0.256, 0.648)	1.663 (0.773, 3.577)	0.491 (0.3, 0.804)	2.004 (0.9, 4.462)	1.205 (0.725, 2.003)	<0.001	<0.001	0.318	0.001	0.114	0.78
4833	Firmicutes	Novel Ruminococcaceae	0.052 (0.032, 0.085)	0.059 (0.036, 0.096)	0.087 (0.065, 0.116)	0.028 (0.016, 0.051)	1.134 (0.458, 2.807)	1.672 (0.868, 3.224)	1.474 (0.708, 3.072)	0.547 (0.216, 1.38)	0.482 (0.179, 1.294)	0.327 (0.151, 0.71)	0.984	0.181	0.52	0.332	0.225	0.001
4985	Fusobacteria	Novel Fusobacterium 4	0.025 (0.01, 0.061)	0.053 (0.031, 0.088)	0.022 (0.012, 0.043)	0.067 (0.038, 0.118)	2.087 (0.568, 7.671)	0.892 (0.22, 3.611)	0.428 (0.159, 1.153)	2.66 (0.702, 10.075)	1.275 (0.533, 3.049)	2.981 (1.194, 7.44)	0.464	0.997	0.122	0.232	0.89	0.012
4987	Fusobacteria	Novel Leptotrichiaceae 1	0.258 (0.162, 0.411)	0.128 (0.068, 0.24)	0.031 (0.015, 0.062)	0.072 (0.04, 0.131)	0.495 (0.183, 1.338)	0.118 (0.044, 0.318)	0.239 (0.07, 0.819)	0.28 (0.126, 0.622)	0.565 (0.186, 1.72)	2.365 (0.766, 7.302)	0.262	<0.001	0.015	<0.001	0.547	0.2
505	Proteobacteria	Pasteurella canis	0.113 (0.071, 0.18)	0.16 (0.117, 0.217)	0.249 (0.199, 0.311)	0.085 (0.055, 0.131)	1.411 (0.685, 2.905)	2.2 (1.133, 4.272)	1.559 (0.958, 2.538)	0.748 (0.328, 1.706)	0.53 (0.267, 1.052)	0.34 (0.187, 0.618)	0.608	0.012	0.088	0.799	0.081	<0.001
5190	Candidate_division_TM7	TM7 phylum sp. COT-308	0.201 (0.112, 0.359)	0.04 (0.012, 0.13)	0.029 (0.012, 0.067)	0.015 (0.004, 0.06)	0.197 (0.035, 1.097)	0.142 (0.042, 0.481)	0.718 (0.107, 4.835)	0.075 (0.012, 0.467)	0.381 (0.036, 4.064)	0.53 (0.069, 4.095)	0.071	<0.001	0.97	0.002	0.716	0.852
5199	Actinobacteria	Novel Propioniciclava	0.085 (0.053, 0.138)	0.018 (0.007, 0.045)	0.021 (0.012, 0.037)	0.013 (0.005, 0.035)	0.212 (0.057, 0.795)	0.247 (0.102, 0.595)	1.164 (0.305, 4.434)	0.158 (0.042, 0.601)	0.745 (0.137, 4.046)	0.64 (0.164, 2.492)	0.014	<0.001	0.991	0.002	0.97	0.831
5543	Actinobacteria	Actinomyces cardiffensis	0.106 (0.062, 0.181)	0.027 (0.01, 0.071)	0.013 (0.006, 0.03)	0.013 (0.005, 0.034)	0.255 (0.062, 1.049)	0.127 (0.041, 0.389)	0.497 (0.098, 2.516)	0.119 (0.032, 0.44)	0.465 (0.078, 2.776)	0.935 (0.193, 4.534)	0.063	<0.001	0.681	<0.001	0.684	1
5576	Proteobacteria	Escherichia-Shigella	0.022 (0.015, 0.034)	0.013 (0.008, 0.02)	0.062 (0.052, 0.074)	0.013 (0.008, 0.02)	0.583 (0.268, 1.271)	2.764 (1.543, 4.952)	4.74 (2.658, 8.45)	0.582 (0.267, 1.266)	0.997 (0.455, 2.187)	0.21 (0.117, 0.378)	0.278	<0.001	<0.001	0.273	1	<0.001
5587	Actinobacteria	Novel Actinomyces 10	7.943 (6.706, 9.386)	4.933 (4.084, 5.947)	3.271 (2.772, 3.857)	5.427 (4.544, 6.469)	0.601 (0.423, 0.855)	0.392 (0.283, 0.544)	0.652 (0.463, 0.918)	0.665 (0.472, 0.936)	1.106 (0.774, 1.579)	1.697 (1.218, 2.363)	0.001	<0.001	0.007	0.012	0.887	<0.001
5617	Proteobacteria	Neisseria animaloris	0.436 (0.211, 0.899)	1.153 (0.79, 1.68)	0.844 (0.595, 1.197)	0.385 (0.191, 0.776)	2.662 (0.928, 7.642)	1.943 (0.674, 5.602)	0.73 (0.36, 1.48)	0.882 (0.235, 3.307)	0.331 (0.115, 0.953)	0.454 (0.164, 1.258)	0.079	0.368	0.657	0.995	0.036	0.189
5645	Bacteroidetes	Bacteroidia bacterium COT-187	0.027 (0.014, 0.052)	0.032 (0.018, 0.054)	0.055 (0.039, 0.077)	0.034 (0.021, 0.056)	1.15 (0.384, 3.442)	1.995 (0.778, 5.118)	1.734 (0.822, 3.66)	1.243 (0.436, 3.543)	1.081 (0.409, 2.857)	0.623 (0.283, 1.373)	0.988	0.233	0.228	0.95	0.997	0.411
5780	Actinobacteria	Pseudoclavibacter sp. COT-392	0.137 (0.08, 0.234)	0.087 (0.048, 0.156)	0.04 (0.022, 0.074)	0.065 (0.033, 0.126)	0.634 (0.224, 1.79)	0.294 (0.102, 0.851)	0.465 (0.154, 1.4)	0.471 (0.153, 1.448)	0.743 (0.232, 2.378)	1.599 (0.49, 5.224)	0.672	0.016	0.281	0.312	0.913	0.738
58	Spirochaetae	Novel Treponema 1	0.044 (0.022, 0.091)	0.133 (0.093, 0.191)	0.095 (0.068, 0.132)	0.145 (0.1, 0.213)	2.997 (1.045, 8.595)	2.133 (0.762, 5.973)	0.712 (0.365, 1.387)	3.281 (1.134, 9.495)	1.095 (0.54, 2.221)	1.538 (0.813, 2.909)	0.038	0.23	0.553	0.021	0.988	0.303
5811	Firmicutes	Clostridiales bacterium COT-157	0.162 (0.115, 0.227)	0.142 (0.102, 0.199)	0.065 (0.046, 0.09)	0.129 (0.092, 0.18)	0.879 (0.471, 1.642)	0.4 (0.218, 0.736)	0.455 (0.244, 0.849)	0.796 (0.428, 1.481)	0.906 (0.487, 1.683)	1.99 (1.082, 3.66)	0.952	<0.001	0.006	0.782	0.977	0.019
6002	Proteobacteria	Cardiobacterium sp. COT-176	0.036 (0.021, 0.061)	0.084 (0.062, 0.114)	0.031 (0.021, 0.045)	0.039 (0.025, 0.062)	2.352 (1.046, 5.289)	0.863 (0.366, 2.038)	0.367 (0.189, 0.711)	1.089 (0.432, 2.746)	0.463 (0.22, 0.972)	1.261 (0.587, 2.712)	0.034	0.971	<0.001	0.995	0.038	0.863
6022	Actinobacteria	Actinomyces coleocanis	0.058 (0.026, 0.127)	0.194 (0.134, 0.281)	0.054 (0.032, 0.092)	0.112 (0.067, 0.186)	3.352 (1.09, 10.302)	0.933 (0.27, 3.222)	0.278 (0.115, 0.672)	1.932 (0.569, 6.552)	0.576 (0.246, 1.348)	2.071 (0.8, 5.362)	0.029	0.999	0.001	0.507	0.34	0.201
6204	Actinobacteria	Propionibacterium sp. COT-296	0.897 (0.644, 1.248)	0.4 (0.269, 0.595)	0.334 (0.233, 0.478)	0.594 (0.411, 0.857)	0.444 (0.226, 0.87)	0.37 (0.194, 0.706)	0.835 (0.407, 1.713)	0.66 (0.343, 1.271)	1.487 (0.721, 3.07)	1.782 (0.913, 3.477)	0.011	<0.001	0.917	0.362	0.494	0.118
6243	Bacteroidetes	Capnocytophaga cynodegmi	0.887 (0.658, 1.195)	0.449 (0.323, 0.623)	0.893 (0.729, 1.093)	0.554 (0.401, 0.764)	0.504 (0.282, 0.901)	1.006 (0.631, 1.606)	1.997 (1.205, 3.309)	0.622 (0.352, 1.1)	1.235 (0.681, 2.242)	0.619 (0.388, 0.986)	0.013	1	0.002	0.14	0.798	0.041
644	Firmicutes	Peptostreptococcaceae bacterium COT-057	0.043 (0.02, 0.09)	0.062 (0.037, 0.103)	0.164 (0.127, 0.21)	0.057 (0.033, 0.1)	1.444 (0.452, 4.612)	3.818 (1.387, 10.513)	2.644 (1.317, 5.306)	1.338 (0.4, 4.471)	0.926 (0.346, 2.48)	0.35 (0.158, 0.776)	0.844	0.004	0.002	0.924	0.997	0.004
6445	Spirochaetae	Treponema sp. COT-207	0.194 (0.125, 0.302)	0.27 (0.195, 0.374)	0.167 (0.124, 0.224)	0.324 (0.242, 0.434)	1.395 (0.68, 2.862)	0.86 (0.429, 1.724)	0.617 (0.348, 1.094)	1.674 (0.835, 3.354)	1.2 (0.676, 2.129)	1.946 (1.13, 3.349)	0.632	0.945	0.132	0.226	0.846	0.009
6536	Firmicutes	Novel Murdochiella	0.114 (0.067, 0.193)	0.02 (0.006, 0.059)	0.011 (0.005, 0.025)	0.008 (0.003, 0.025)	0.172 (0.036, 0.819)	0.095 (0.03, 0.301)	0.554 (0.091, 3.361)	0.069 (0.016, 0.304)	0.402 (0.052, 3.123)	0.726 (0.123, 4.27)	0.02	<0.001	0.83	<0.001	0.656	0.965
6559	Actinobacteria	Corynebacterium mustelae	1.254 (0.923, 1.701)	0.879 (0.654, 1.18)	0.579 (0.428, 0.781)	0.707 (0.488, 1.024)	0.698 (0.404, 1.206)	0.458 (0.259, 0.812)	0.656 (0.371, 1.162)	0.561 (0.296, 1.061)	0.803 (0.426, 1.514)	1.223 (0.654, 2.287)	0.33	0.003	0.23	0.092	0.81	0.842
6722	Bacteroidetes	Bacteroides sp. COT-040	0.169 (0.106, 0.269)	0.47 (0.357, 0.619)	0.584 (0.481, 0.708)	0.349 (0.262, 0.465)	2.791 (1.382, 5.637)	3.474 (1.813, 6.654)	1.245 (0.811, 1.911)	2.07 (1.021, 4.197)	0.742 (0.446, 1.233)	0.596 (0.396, 0.898)	0.001	<0.001	0.551	0.041	0.427	0.006
6923	Bacteroidetes	Porphyromonas cangingivalis	4.221 (3.169, 5.601)	5.277 (4.28, 6.491)	7.848 (6.831, 9.002)	4.738 (3.748, 5.972)	1.264 (0.778, 2.053)	1.933 (1.258, 2.969)	1.529 (1.073, 2.177)	1.129 (0.686, 1.856)	0.893 (0.581, 1.372)	0.584 (0.409, 0.833)	0.597	<0.001	0.011	0.923	0.904	<0.001
6934	Firmicutes	Novel Erysipelotrichaceae	0.087 (0.047, 0.159)	0.301 (0.218, 0.416)	0.057 (0.036, 0.089)	0.109 (0.067, 0.176)	3.489 (1.456, 8.361)	0.656 (0.251, 1.713)	0.188 (0.101, 0.35)	1.259 (0.467, 3.395)	0.361 (0.183, 0.711)	1.919 (0.958, 3.844)	0.001	0.669	<0.001	0.932	<0.001	0.075
6943	Bacteroidetes	Novel Bergeyella 2	1.07 (0.633, 1.803)	1.413 (0.983, 2.026)	2.55 (1.977, 3.282)	0.905 (0.558, 1.465)	1.324 (0.586, 2.992)	2.418 (1.127, 5.19)	1.826 (1.045, 3.19)	0.844 (0.333, 2.141)	0.638 (0.291, 1.398)	0.349 (0.177, 0.688)	0.809	0.016	0.029	0.965	0.449	<0.001
6963	Firmicutes	Novel Defluviitaleaceae 2	0.046 (0.029, 0.072)	0.046 (0.032, 0.066)	0.199 (0.169, 0.234)	0.023 (0.014, 0.038)	1.006 (0.48, 2.108)	4.344 (2.358, 8.001)	4.318 (2.61, 7.141)	0.493 (0.206, 1.178)	0.49 (0.218, 1.101)	0.114 (0.058, 0.223)	1	<0.001	<0.001	0.156	0.106	<0.001
6964	Actinobacteria	Novel Actinomyces 4	0.128 (0.075, 0.219)	0.06 (0.025, 0.146)	0.078 (0.043, 0.143)	0.218 (0.135, 0.352)	0.471 (0.126, 1.764)	0.611 (0.237, 1.58)	1.297 (0.353, 4.769)	1.704 (0.772, 3.759)	3.614 (1.043, 12.519)	2.786 (1.25, 6.212)	0.456	0.539	0.955	0.305	0.04	0.006
7004	Actinobacteria	Actinomyces oricola	0.075 (0.058, 0.096)	0.028 (0.019, 0.041)	0.018 (0.013, 0.025)	0.027 (0.019, 0.039)	0.369 (0.2, 0.681)	0.244 (0.143, 0.415)	0.659 (0.337, 1.289)	0.362 (0.209, 0.627)	0.98 (0.487, 1.973)	1.487 (0.79, 2.8)	<0.001	<0.001	0.379	<0.001	1	0.37
7100	Firmicutes	Frigovirgula sp. COT-032	0.056 (0.032, 0.098)	0.122 (0.087, 0.17)	0.103 (0.079, 0.133)	0.057 (0.036, 0.092)	2.164 (0.93, 5.035)	1.832 (0.825, 4.067)	0.847 (0.504, 1.421)	1.018 (0.392, 2.642)	0.47 (0.219, 1.009)	0.555 (0.276, 1.119)	0.087	0.205	0.84	1	0.054	0.134
715	Chloroflexi	Chloroflexi bacterium COT-306	0.592 (0.398, 0.878)	0.42 (0.266, 0.66)	0.414 (0.305, 0.56)	0.969 (0.726, 1.293)	0.708 (0.32, 1.566)	0.698 (0.378, 1.288)	0.986 (0.479, 2.028)	1.645 (0.901, 3.003)	2.323 (1.14, 4.733)	2.356 (1.437, 3.864)	0.677	0.43	1	0.145	0.013	<0.001
7168	Firmicutes	Lachnospiraceae bacterium COT-161	0.035 (0.024, 0.051)	0.051 (0.039, 0.067)	0.095 (0.08, 0.112)	0.024 (0.016, 0.036)	1.482 (0.805, 2.727)	2.727 (1.583, 4.699)	1.84 (1.217, 2.782)	0.693 (0.334, 1.437)	0.468 (0.244, 0.896)	0.254 (0.144, 0.448)	0.342	<0.001	<0.001	0.563	0.015	<0.001
723	Proteobacteria	Cardiobacterium sp. COT-177	0.145 (0.095, 0.222)	0.147 (0.106, 0.203)	0.309 (0.252, 0.378)	0.133 (0.092, 0.193)	1.008 (0.505, 2.011)	2.129 (1.162, 3.901)	2.113 (1.282, 3.481)	0.915 (0.442, 1.896)	0.908 (0.48, 1.719)	0.43 (0.256, 0.722)	1	0.008	<0.001	0.989	0.98	<0.001
7351	Bacteroidetes	Porphyromonadaceae bacterium COT-184	0.121 (0.062, 0.236)	0.301 (0.214, 0.425)	0.394 (0.307, 0.505)	0.258 (0.173, 0.386)	2.488 (0.938, 6.598)	3.253 (1.293, 8.182)	1.308 (0.742, 2.305)	2.132 (0.777, 5.845)	0.857 (0.429, 1.712)	0.655 (0.364, 1.18)	0.076	0.006	0.612	0.213	0.939	0.248
7378	Proteobacteria	Pasteurella dagmatis	0.129 (0.064, 0.259)	0.169 (0.103, 0.275)	0.402 (0.312, 0.517)	0.109 (0.06, 0.2)	1.312 (0.434, 3.966)	3.131 (1.196, 8.196)	2.386 (1.193, 4.769)	0.849 (0.257, 2.808)	0.647 (0.241, 1.738)	0.271 (0.119, 0.62)	0.92	0.012	0.007	0.985	0.663	<0.001
747	Proteobacteria	Lautropia sp. COT-060	0.172 (0.092, 0.322)	0.174 (0.107, 0.281)	0.407 (0.305, 0.543)	0.246 (0.157, 0.383)	1.012 (0.363, 2.82)	2.375 (0.976, 5.778)	2.347 (1.14, 4.833)	1.431 (0.531, 3.853)	1.414 (0.612, 3.267)	0.602 (0.322, 1.126)	1	0.06	0.014	0.787	0.709	0.158
7616	Synergistetes	Synergistales bacterium COT-178	0.341 (0.235, 0.494)	0.319 (0.224, 0.455)	0.504 (0.412, 0.617)	0.618 (0.484, 0.789)	0.935 (0.475, 1.839)	1.48 (0.874, 2.504)	1.583 (0.921, 2.719)	1.818 (1.042, 3.172)	1.945 (1.1, 3.439)	1.229 (0.841, 1.796)	0.994	0.22	0.128	0.03	0.015	0.5
7622	Firmicutes	Novel Parvimonas 2	0.373 (0.235, 0.593)	0.833 (0.616, 1.125)	0.234 (0.157, 0.349)	0.46 (0.316, 0.668)	2.241 (1.079, 4.657)	0.626 (0.284, 1.38)	0.279 (0.143, 0.547)	1.233 (0.585, 2.598)	0.55 (0.287, 1.054)	1.971 (0.975, 3.983)	0.024	0.424	<0.001	0.888	0.085	0.063
776	Firmicutes	Erysipelotrichaceae bacterium COT-255	0.052 (0.032, 0.085)	0.178 (0.141, 0.226)	0.055 (0.04, 0.075)	0.051 (0.033, 0.078)	3.436 (1.661, 7.107)	1.06 (0.505, 2.227)	0.309 (0.182, 0.524)	0.973 (0.418, 2.261)	0.283 (0.146, 0.549)	0.918 (0.469, 1.794)	<0.001	0.997	<0.001	1	<0.001	0.987
7761	Firmicutes	Novel Clostridia	0.093 (0.065, 0.132)	0.059 (0.038, 0.091)	0.032 (0.022, 0.046)	0.062 (0.042, 0.089)	0.63 (0.304, 1.304)	0.347 (0.192, 0.628)	0.551 (0.264, 1.149)	0.661 (0.362, 1.209)	1.049 (0.499, 2.209)	1.906 (1.037, 3.504)	0.36	<0.001	0.158	0.291	0.998	0.033
7985	Spirochaetae	Treponema denticola	0.899 (0.692, 1.167)	0.919 (0.724, 1.166)	0.455 (0.362, 0.573)	1.092 (0.886, 1.346)	1.023 (0.64, 1.635)	0.504 (0.321, 0.792)	0.493 (0.317, 0.766)	1.218 (0.783, 1.894)	1.191 (0.782, 1.813)	2.416 (1.612, 3.62)	0.999	<0.001	<0.001	0.66	0.71	<0.001
8063	Firmicutes	Erysipelotrichaceae bacterium COT-381	0.108 (0.066, 0.18)	0.121 (0.073, 0.201)	0.079 (0.053, 0.118)	0.179 (0.123, 0.259)	1.117 (0.441, 2.828)	0.732 (0.339, 1.58)	0.655 (0.286, 1.502)	1.649 (0.802, 3.391)	1.476 (0.649, 3.358)	2.253 (1.196, 4.242)	0.99	0.723	0.555	0.281	0.615	0.005
8336	Proteobacteria	Novel Neisseria 2	0.073 (0.032, 0.169)	0.046 (0.023, 0.093)	0.16 (0.1, 0.257)	0.084 (0.042, 0.17)	0.628 (0.172, 2.297)	2.188 (0.673, 7.116)	3.482 (1.336, 9.073)	1.15 (0.294, 4.506)	1.83 (0.546, 6.132)	0.526 (0.2, 1.38)	0.792	0.318	0.005	0.994	0.57	0.315
8337	Bacteroidetes	Novel Porphyromonas 5	0.052 (0.019, 0.148)	0.205 (0.128, 0.329)	0.065 (0.035, 0.123)	0.098 (0.048, 0.198)	3.923 (0.926, 16.614)	1.246 (0.252, 6.156)	0.318 (0.11, 0.918)	1.873 (0.363, 9.667)	0.477 (0.156, 1.462)	1.503 (0.438, 5.155)	0.071	0.985	0.029	0.757	0.323	0.829
8485	Firmicutes	Peptostreptococcaceae bacterium COT-067	0.042 (0.028, 0.062)	0.042 (0.028, 0.063)	0.067 (0.051, 0.087)	0.036 (0.024, 0.054)	1.006 (0.488, 2.072)	1.591 (0.898, 2.819)	1.582 (0.913, 2.741)	0.863 (0.43, 1.735)	0.858 (0.424, 1.737)	0.543 (0.313, 0.942)	1	0.156	0.138	0.948	0.944	0.023
8613	Firmicutes	Peptostreptococcaceae bacterium COT-034	0.093 (0.058, 0.149)	0.208 (0.158, 0.274)	0.155 (0.123, 0.194)	0.317 (0.254, 0.395)	2.243 (1.095, 4.594)	1.669 (0.839, 3.317)	0.744 (0.467, 1.185)	3.423 (1.727, 6.784)	1.527 (0.963, 2.42)	2.052 (1.358, 3.099)	0.02	0.22	0.358	<0.001	0.085	<0.001
8647	Firmicutes	Novel Peptococcus	0.137 (0.085, 0.222)	0.207 (0.142, 0.302)	0.511 (0.4, 0.654)	0.045 (0.022, 0.092)	1.51 (0.691, 3.3)	3.737 (1.914, 7.297)	2.475 (1.494, 4.1)	0.324 (0.107, 0.985)	0.215 (0.077, 0.599)	0.087 (0.034, 0.221)	0.519	<0.001	<0.001	0.046	<0.001	<0.001
8684	Bacteroidetes	Tannerella forsythia	0.435 (0.317, 0.598)	0.442 (0.336, 0.581)	0.755 (0.651, 0.876)	0.537 (0.42, 0.687)	1.015 (0.586, 1.758)	1.74 (1.099, 2.755)	1.714 (1.14, 2.576)	1.236 (0.73, 2.09)	1.217 (0.752, 1.968)	0.71 (0.488, 1.034)	1	0.011	0.004	0.727	0.718	0.089
8735	Proteobacteria	Novel Haemophilus 1	0.029 (0.017, 0.051)	0.162 (0.103, 0.256)	0.025 (0.015, 0.042)	0.041 (0.024, 0.068)	5.525 (2.324, 13.133)	0.868 (0.356, 2.116)	0.157 (0.076, 0.325)	1.394 (0.562, 3.456)	0.252 (0.121, 0.528)	1.606 (0.774, 3.334)	<0.001	0.977	<0.001	0.783	<0.001	0.341
8740	Actinobacteria	Novel Actinobacteria 3	0.273 (0.181, 0.411)	0.211 (0.137, 0.326)	0.078 (0.048, 0.125)	0.233 (0.157, 0.345)	0.773 (0.352, 1.694)	0.284 (0.128, 0.628)	0.367 (0.158, 0.854)	0.852 (0.408, 1.779)	1.102 (0.51, 2.382)	3.002 (1.374, 6.559)	0.833	<0.001	0.013	0.944	0.988	0.002
8743	Actinobacteria	Propionibacterium sp. COT-432	0.189 (0.105, 0.343)	0.194 (0.117, 0.323)	0.076 (0.043, 0.135)	0.359 (0.248, 0.519)	1.025 (0.368, 2.853)	0.4 (0.135, 1.182)	0.39 (0.142, 1.067)	1.897 (0.759, 4.743)	1.851 (0.812, 4.217)	4.746 (1.934, 11.644)	1	0.131	0.077	0.275	0.219	<0.001
8854	Proteobacteria	Novel Moraxella 1	1.171 (0.737, 1.855)	2.391 (1.857, 3.074)	3.096 (2.525, 3.792)	1.998 (1.481, 2.691)	2.068 (1.047, 4.083)	2.696 (1.398, 5.201)	1.304 (0.86, 1.978)	1.721 (0.842, 3.515)	0.832 (0.506, 1.368)	0.638 (0.416, 0.978)	0.031	<0.001	0.354	0.205	0.775	0.035
891	Spirochaetae	Treponema sp. COT-397	0.032 (0.019, 0.056)	0.07 (0.051, 0.097)	0.026 (0.018, 0.039)	0.044 (0.029, 0.067)	2.166 (0.926, 5.067)	0.811 (0.338, 1.948)	0.375 (0.187, 0.751)	1.367 (0.558, 3.347)	0.631 (0.308, 1.292)	1.684 (0.814, 3.485)	0.09	0.928	0.002	0.806	0.349	0.253
8935	Spirochaetae	Treponema sp. COT-356	0.207 (0.162, 0.263)	0.163 (0.129, 0.207)	0.114 (0.092, 0.142)	0.261 (0.217, 0.313)	0.79 (0.512, 1.218)	0.552 (0.366, 0.832)	0.698 (0.476, 1.023)	1.262 (0.851, 1.872)	1.598 (1.089, 2.344)	2.289 (1.599, 3.276)	0.5	0.001	0.075	0.427	0.009	<0.001
8953	Actinobacteria	Actinomyces sp. COT-083	3.351 (2.588, 4.329)	1.922 (1.414, 2.609)	1.805 (1.446, 2.251)	2.824 (2.215, 3.593)	0.565 (0.328, 0.974)	0.53 (0.345, 0.815)	0.938 (0.562, 1.566)	0.838 (0.533, 1.318)	1.483 (0.872, 2.52)	1.581 (1.048, 2.383)	0.036	<0.001	0.988	0.747	0.224	0.022
9260	Firmicutes	Peptostreptococcaceae bacterium COT-047	0.449 (0.336, 0.601)	1.07 (0.91, 1.258)	0.887 (0.774, 1.017)	0.714 (0.582, 0.874)	2.398 (1.544, 3.725)	1.984 (1.309, 3.008)	0.827 (0.619, 1.106)	1.594 (1.005, 2.526)	0.665 (0.468, 0.943)	0.803 (0.589, 1.095)	<0.001	<0.001	0.334	0.046	0.015	0.263
9335	Firmicutes	Anaerovorax sp. COT-125	0.034 (0.018, 0.063)	0.084 (0.059, 0.12)	0.148 (0.122, 0.18)	0.057 (0.037, 0.086)	2.518 (0.974, 6.509)	4.435 (1.865, 10.546)	1.761 (1.058, 2.93)	1.687 (0.628, 4.535)	0.67 (0.326, 1.376)	0.381 (0.21, 0.691)	0.06	<0.001	0.023	0.519	0.474	<0.001
9414	Actinobacteria	Novel Actinomyces 2	0.421 (0.301, 0.589)	0.271 (0.191, 0.383)	0.082 (0.05, 0.134)	0.152 (0.092, 0.251)	0.641 (0.341, 1.207)	0.193 (0.088, 0.425)	0.301 (0.133, 0.68)	0.36 (0.163, 0.796)	0.561 (0.248, 1.27)	1.866 (0.746, 4.667)	0.27	<0.001	<0.001	0.005	0.264	0.298
9442	Actinobacteria	Novel Actinomyces 7	0.065 (0.047, 0.091)	0.041 (0.024, 0.069)	0.036 (0.025, 0.051)	0.043 (0.03, 0.062)	0.63 (0.277, 1.431)	0.547 (0.291, 1.029)	0.869 (0.395, 1.913)	0.653 (0.356, 1.196)	1.037 (0.445, 2.416)	1.192 (0.617, 2.304)	0.468	0.067	0.968	0.268	1	0.902
9630	Firmicutes	Peptostreptococcaceae bacterium COT-003	0.089 (0.036, 0.221)	0.311 (0.203, 0.476)	0.122 (0.073, 0.205)	0.069 (0.028, 0.175)	3.498 (0.954, 12.83)	1.373 (0.351, 5.376)	0.393 (0.157, 0.981)	0.78 (0.144, 4.234)	0.223 (0.058, 0.86)	0.568 (0.145, 2.228)	0.063	0.932	0.043	0.981	0.023	0.708
9819	Proteobacteria	Xenophilus sp. COT-264	0.313 (0.201, 0.487)	0.158 (0.095, 0.261)	0.444 (0.352, 0.562)	0.371 (0.264, 0.521)	0.503 (0.21, 1.206)	1.422 (0.739, 2.735)	2.827 (1.399, 5.716)	1.185 (0.572, 2.455)	2.357 (1.069, 5.199)	0.834 (0.491, 1.416)	0.179	0.506	0.001	0.931	0.027	0.811
9879	Proteobacteria	Neisseria shayeganii	0.994 (0.622, 1.586)	0.94 (0.649, 1.359)	1.64 (1.262, 2.128)	0.483 (0.279, 0.834)	0.945 (0.439, 2.036)	1.661 (0.828, 3.333)	1.757 (0.984, 3.139)	0.483 (0.19, 1.23)	0.511 (0.22, 1.19)	0.291 (0.138, 0.614)	0.998	0.238	0.06	0.187	0.172	<0.001

## Sheet: B_Age
			Mean %abundance (95% CI) from 1-15 years of age								Odds Ratio (95% Confidence Interval)		p-value for OR
OTU	Phylum	Species	1	3	5	7	9	11	13	15	15 years - 1 year	For 1 year increase
10262	Firmicutes	Clostridiales bacterium COT-386	0.068 (0.049, 0.095)	0.055 (0.044, 0.07)	0.045 (0.036, 0.056)	0.036 (0.027, 0.049)	0.029 (0.019, 0.045)	0.024 (0.013, 0.042)	0.019 (0.009, 0.039)	0.016 (0.007, 0.037)	0.227 (0.077, 0.671)	0.9 (0.833, 0.972)	0.007
10335	Spirochaetae	Treponema sp. COT-209	0.053 (0.044, 0.063)	0.055 (0.048, 0.063)	0.057 (0.052, 0.064)	0.06 (0.053, 0.068)	0.063 (0.053, 0.074)	0.066 (0.052, 0.082)	0.069 (0.052, 0.092)	0.072 (0.051, 0.102)	1.368 (0.848, 2.209)	1.023 (0.988, 1.058)	0.199
10388	Proteobacteria	Novel Pasteurellaceae 1	0.312 (0.185, 0.528)	0.223 (0.147, 0.338)	0.16 (0.105, 0.242)	0.114 (0.067, 0.193)	0.082 (0.041, 0.163)	0.058 (0.024, 0.142)	0.042 (0.014, 0.125)	0.03 (0.008, 0.111)	0.095 (0.019, 0.47)	0.845 (0.754, 0.947)	0.004
10390	Fusobacteria	Novel Leptotrichiaceae 2	0.044 (0.033, 0.059)	0.038 (0.031, 0.047)	0.033 (0.027, 0.04)	0.028 (0.021, 0.037)	0.024 (0.016, 0.035)	0.021 (0.012, 0.034)	0.018 (0.009, 0.033)	0.015 (0.007, 0.033)	0.346 (0.132, 0.905)	0.927 (0.865, 0.993)	0.031
10497	Proteobacteria	Novel Aquaspirillum	0.809 (0.609, 1.073)	0.446 (0.359, 0.553)	0.245 (0.185, 0.325)	0.135 (0.088, 0.205)	0.074 (0.041, 0.133)	0.041 (0.019, 0.087)	0.022 (0.009, 0.057)	0.012 (0.004, 0.037)	0.015 (0.004, 0.054)	0.741 (0.676, 0.812)	<0.001
11018	Bacteroidetes	Novel Bacteroides	0.057 (0.034, 0.093)	0.068 (0.045, 0.102)	0.081 (0.057, 0.116)	0.097 (0.068, 0.139)	0.116 (0.077, 0.176)	0.139 (0.084, 0.231)	0.167 (0.09, 0.31)	0.2 (0.095, 0.419)	3.527 (1.284, 9.684)	1.094 (1.018, 1.176)	0.014
11130	Firmicutes	Catonella sp. COT-025	0.156 (0.107, 0.226)	0.125 (0.094, 0.166)	0.1 (0.075, 0.133)	0.08 (0.055, 0.116)	0.064 (0.039, 0.106)	0.051 (0.027, 0.099)	0.041 (0.018, 0.093)	0.033 (0.012, 0.088)	0.212 (0.063, 0.705)	0.895 (0.821, 0.975)	0.011
11449	Actinobacteria	Novel Corynebacterium 2	0.6 (0.457, 0.788)	0.505 (0.414, 0.616)	0.425 (0.351, 0.515)	0.358 (0.277, 0.463)	0.301 (0.21, 0.431)	0.253 (0.158, 0.406)	0.213 (0.118, 0.385)	0.179 (0.088, 0.366)	0.298 (0.122, 0.726)	0.917 (0.86, 0.977)	0.008
11506	Firmicutes	Erysipelotrichaceae bacterium COT-302	0.126 (0.095, 0.167)	0.14 (0.113, 0.174)	0.157 (0.131, 0.187)	0.175 (0.145, 0.211)	0.195 (0.154, 0.248)	0.218 (0.16, 0.297)	0.243 (0.164, 0.361)	0.272 (0.168, 0.439)	2.162 (1.103, 4.24)	1.057 (1.007, 1.109)	0.025
11514	Bacteroidetes	Capnocytophaga sp. COT-295	0.118 (0.073, 0.19)	0.095 (0.064, 0.14)	0.076 (0.051, 0.113)	0.061 (0.037, 0.099)	0.049 (0.026, 0.091)	0.039 (0.017, 0.086)	0.031 (0.012, 0.082)	0.025 (0.008, 0.079)	0.211 (0.053, 0.829)	0.895 (0.811, 0.987)	0.026
11552	Bacteroidetes	Novel Alloprevotella	0.322 (0.243, 0.426)	0.301 (0.244, 0.372)	0.282 (0.232, 0.342)	0.264 (0.208, 0.335)	0.247 (0.179, 0.34)	0.231 (0.152, 0.351)	0.216 (0.128, 0.365)	0.202 (0.107, 0.381)	0.628 (0.279, 1.413)	0.967 (0.913, 1.025)	0.261
1171	Candidate_division_SR1	SR1 bacterium COT-380	0.066 (0.052, 0.083)	0.06 (0.051, 0.071)	0.055 (0.047, 0.064)	0.05 (0.041, 0.06)	0.045 (0.035, 0.058)	0.041 (0.029, 0.058)	0.038 (0.025, 0.057)	0.034 (0.02, 0.057)	0.519 (0.267, 1.01)	0.954 (0.91, 1.001)	0.054
11710	Firmicutes	Novel Erysipelotrichia	0.035 (0.025, 0.048)	0.029 (0.022, 0.038)	0.024 (0.018, 0.031)	0.019 (0.014, 0.026)	0.016 (0.011, 0.023)	0.013 (0.008, 0.021)	0.011 (0.006, 0.019)	0.009 (0.004, 0.017)	0.25 (0.114, 0.549)	0.906 (0.856, 0.958)	<0.001
11761	Firmicutes	Frigovirgula sp. COT-007	0.833 (0.658, 1.055)	0.788 (0.659, 0.943)	0.745 (0.632, 0.879)	0.705 (0.575, 0.864)	0.667 (0.508, 0.875)	0.63 (0.442, 0.898)	0.596 (0.383, 0.927)	0.564 (0.33, 0.961)	0.675 (0.341, 1.335)	0.972 (0.926, 1.021)	0.258
11779	Firmicutes	Peptostreptococcaceae bacterium COT-030	0.264 (0.187, 0.373)	0.345 (0.26, 0.459)	0.451 (0.354, 0.574)	0.589 (0.469, 0.739)	0.768 (0.599, 0.983)	1.001 (0.746, 1.342)	1.305 (0.914, 1.86)	1.699 (1.109, 2.595)	6.521 (3.486, 12.197)	1.143 (1.093, 1.196)	<0.001
11842	Firmicutes	Novel Catonella	0.515 (0.423, 0.628)	0.359 (0.309, 0.417)	0.25 (0.212, 0.295)	0.174 (0.138, 0.219)	0.121 (0.088, 0.166)	0.084 (0.056, 0.127)	0.059 (0.035, 0.098)	0.041 (0.022, 0.075)	0.079 (0.038, 0.163)	0.834 (0.792, 0.878)	<0.001
11854	Bacteroidetes	Prevotella sp. COT-226	0.314 (0.215, 0.459)	0.217 (0.163, 0.29)	0.15 (0.109, 0.207)	0.104 (0.066, 0.163)	0.072 (0.039, 0.134)	0.05 (0.022, 0.111)	0.034 (0.013, 0.093)	0.024 (0.007, 0.078)	0.076 (0.018, 0.31)	0.832 (0.752, 0.92)	<0.001
11999	Firmicutes	Clostridiales bacterium COT-061	0.05 (0.034, 0.072)	0.052 (0.039, 0.071)	0.055 (0.042, 0.073)	0.058 (0.043, 0.078)	0.061 (0.043, 0.087)	0.064 (0.041, 0.1)	0.067 (0.039, 0.115)	0.071 (0.037, 0.134)	1.424 (0.63, 3.218)	1.026 (0.968, 1.087)	0.395
12117	Firmicutes	Blautia sp. COT-337	0.026 (0.008, 0.08)	0.044 (0.018, 0.107)	0.074 (0.037, 0.148)	0.126 (0.073, 0.217)	0.215 (0.129, 0.356)	0.365 (0.199, 0.668)	0.619 (0.281, 1.359)	1.049 (0.381, 2.853)	41.289 (6.126, 278.295)	1.304 (1.138, 1.495)	<0.001
12329	Bacteroidetes	Odoribacter denticanis	0.067 (0.047, 0.097)	0.075 (0.056, 0.1)	0.083 (0.066, 0.106)	0.093 (0.072, 0.119)	0.103 (0.076, 0.142)	0.115 (0.077, 0.172)	0.128 (0.077, 0.213)	0.143 (0.077, 0.265)	2.122 (0.904, 4.983)	1.055 (0.993, 1.122)	0.084
1233	Bacteroidetes	Novel Bergeyella 1	0.134 (0.1, 0.18)	0.103 (0.083, 0.129)	0.08 (0.064, 0.099)	0.061 (0.046, 0.082)	0.047 (0.032, 0.07)	0.036 (0.022, 0.061)	0.028 (0.015, 0.053)	0.022 (0.01, 0.047)	0.16 (0.062, 0.415)	0.877 (0.82, 0.939)	<0.001
12503	Actinobacteria	Propionibacterium sp. COT-365	0.068 (0.042, 0.11)	0.051 (0.036, 0.072)	0.038 (0.027, 0.055)	0.029 (0.017, 0.048)	0.022 (0.011, 0.044)	0.016 (0.006, 0.042)	0.012 (0.004, 0.04)	0.009 (0.002, 0.038)	0.136 (0.024, 0.766)	0.867 (0.766, 0.981)	0.024
12511	Actinobacteria	Actinomyces bowdenii	0.172 (0.13, 0.228)	0.141 (0.115, 0.173)	0.116 (0.095, 0.141)	0.095 (0.072, 0.125)	0.078 (0.053, 0.115)	0.064 (0.038, 0.106)	0.052 (0.028, 0.099)	0.043 (0.02, 0.093)	0.25 (0.096, 0.65)	0.906 (0.846, 0.97)	0.004
12549	Bacteroidetes	Capnocytophaga canimorsus	0.33 (0.24, 0.454)	0.252 (0.198, 0.32)	0.192 (0.15, 0.245)	0.146 (0.105, 0.203)	0.111 (0.07, 0.175)	0.084 (0.047, 0.153)	0.064 (0.031, 0.134)	0.049 (0.02, 0.119)	0.148 (0.05, 0.434)	0.872 (0.808, 0.942)	<0.001
12639	Firmicutes	Novel Fusibacter	0.4 (0.341, 0.47)	0.369 (0.326, 0.417)	0.34 (0.303, 0.381)	0.314 (0.272, 0.361)	0.289 (0.239, 0.349)	0.267 (0.209, 0.341)	0.246 (0.181, 0.334)	0.227 (0.157, 0.328)	0.566 (0.354, 0.903)	0.96 (0.929, 0.993)	0.017
12837	Bacteroidetes	Prevotella sp. COT-226	0.398 (0.27, 0.587)	0.283 (0.21, 0.38)	0.201 (0.146, 0.277)	0.143 (0.091, 0.223)	0.101 (0.055, 0.187)	0.072 (0.032, 0.159)	0.051 (0.019, 0.137)	0.036 (0.011, 0.118)	0.09 (0.022, 0.369)	0.842 (0.762, 0.931)	<0.001
12896	Firmicutes	Granulicatella sp. COT-095	0.888 (0.678, 1.161)	1.023 (0.835, 1.253)	1.178 (0.999, 1.39)	1.357 (1.14, 1.615)	1.563 (1.249, 1.954)	1.799 (1.341, 2.411)	2.07 (1.425, 2.999)	2.381 (1.508, 3.741)	2.724 (1.42, 5.226)	1.074 (1.025, 1.125)	0.003
12949	Firmicutes	Novel Filifactor	0.066 (0.046, 0.095)	0.077 (0.058, 0.103)	0.091 (0.072, 0.115)	0.107 (0.084, 0.135)	0.125 (0.094, 0.167)	0.147 (0.102, 0.212)	0.172 (0.109, 0.272)	0.202 (0.115, 0.353)	3.06 (1.391, 6.733)	1.083 (1.024, 1.146)	0.005
12984	Proteobacteria	Novel Conchiformibius 4	0.133 (0.081, 0.219)	0.11 (0.074, 0.162)	0.091 (0.063, 0.129)	0.075 (0.049, 0.114)	0.062 (0.035, 0.107)	0.051 (0.025, 0.104)	0.042 (0.017, 0.102)	0.035 (0.012, 0.1)	0.26 (0.067, 1.01)	0.908 (0.824, 1.001)	0.052
1311	Synergistetes	Synergistales bacterium COT-180	0.092 (0.066, 0.13)	0.092 (0.069, 0.122)	0.091 (0.071, 0.118)	0.091 (0.069, 0.118)	0.09 (0.066, 0.123)	0.089 (0.061, 0.131)	0.089 (0.056, 0.141)	0.088 (0.051, 0.153)	0.955 (0.47, 1.941)	0.997 (0.947, 1.048)	0.898
13155	Firmicutes	Clostridiales bacterium COT-028	1.484 (1.115, 1.972)	1.699 (1.343, 2.147)	1.944 (1.582, 2.388)	2.224 (1.807, 2.735)	2.544 (2.003, 3.225)	2.907 (2.177, 3.874)	3.321 (2.338, 4.699)	3.792 (2.495, 5.724)	2.617 (1.463, 4.681)	1.071 (1.028, 1.117)	0.001
13283	Proteobacteria	Novel Conchiformibius 5	0.254 (0.148, 0.437)	0.12 (0.08, 0.181)	0.057 (0.03, 0.109)	0.027 (0.01, 0.075)	0.013 (0.003, 0.054)	0.006 (0.001, 0.039)	0.003 (0, 0.028)	0.001 (0, 0.021)	0.005 (0, 0.113)	0.688 (0.553, 0.856)	<0.001
13360	Proteobacteria	Pasteurellaceae bacterium COT-272	0.085 (0.064, 0.113)	0.062 (0.051, 0.076)	0.045 (0.036, 0.056)	0.033 (0.024, 0.045)	0.024 (0.015, 0.038)	0.017 (0.01, 0.032)	0.013 (0.006, 0.027)	0.009 (0.004, 0.023)	0.109 (0.037, 0.322)	0.853 (0.79, 0.922)	<0.001
13434	Fusobacteria	Leptotrichia sp. COT-345	0.684 (0.533, 0.878)	0.492 (0.411, 0.589)	0.354 (0.291, 0.43)	0.255 (0.192, 0.338)	0.183 (0.123, 0.273)	0.131 (0.078, 0.222)	0.094 (0.049, 0.182)	0.068 (0.031, 0.149)	0.099 (0.038, 0.254)	0.847 (0.792, 0.907)	<0.001
1653	Fusobacteria	Streptobacillus sp. COT-370	0.117 (0.079, 0.173)	0.094 (0.071, 0.124)	0.075 (0.058, 0.099)	0.06 (0.042, 0.088)	0.048 (0.029, 0.082)	0.039 (0.019, 0.078)	0.031 (0.013, 0.075)	0.025 (0.009, 0.072)	0.213 (0.057, 0.799)	0.895 (0.815, 0.984)	0.022
1731	Firmicutes	Erysipelotrichaceae bacterium COT-311	1.097 (0.912, 1.319)	1.217 (1.061, 1.396)	1.35 (1.206, 1.51)	1.497 (1.324, 1.692)	1.66 (1.413, 1.949)	1.84 (1.487, 2.276)	2.039 (1.555, 2.67)	2.26 (1.622, 3.14)	2.084 (1.307, 3.324)	1.054 (1.019, 1.09)	0.002
1893	Proteobacteria	Novel Neisseria 1	0.181 (0.117, 0.281)	0.158 (0.112, 0.221)	0.137 (0.101, 0.185)	0.119 (0.084, 0.168)	0.103 (0.066, 0.163)	0.09 (0.05, 0.162)	0.078 (0.038, 0.163)	0.068 (0.028, 0.165)	0.375 (0.118, 1.188)	0.932 (0.859, 1.012)	0.095
1961	Actinobacteria	Novel Leucobacter	0.187 (0.102, 0.344)	0.255 (0.159, 0.408)	0.348 (0.242, 0.499)	0.474 (0.345, 0.652)	0.646 (0.449, 0.929)	0.881 (0.549, 1.408)	1.198 (0.652, 2.194)	1.629 (0.762, 3.45)	8.847 (2.615, 29.933)	1.168 (1.071, 1.275)	<0.001
1993	Bacteroidetes	Prevotella sp. COT-282	0.202 (0.147, 0.277)	0.122 (0.097, 0.153)	0.073 (0.055, 0.099)	0.044 (0.028, 0.07)	0.027 (0.014, 0.05)	0.016 (0.007, 0.037)	0.01 (0.003, 0.027)	0.006 (0.002, 0.02)	0.029 (0.007, 0.121)	0.777 (0.701, 0.86)	<0.001
2048	Bacteroidetes	Novel Capnocytophaga 1	0.143 (0.109, 0.188)	0.098 (0.08, 0.119)	0.067 (0.054, 0.084)	0.046 (0.033, 0.064)	0.031 (0.02, 0.05)	0.022 (0.012, 0.04)	0.015 (0.007, 0.032)	0.01 (0.004, 0.025)	0.071 (0.024, 0.21)	0.828 (0.766, 0.895)	<0.001
2068	Firmicutes	Clostridiales bacterium COT-388	0.221 (0.173, 0.283)	0.241 (0.197, 0.294)	0.262 (0.219, 0.312)	0.285 (0.237, 0.342)	0.31 (0.249, 0.385)	0.337 (0.257, 0.441)	0.366 (0.263, 0.51)	0.399 (0.268, 0.593)	1.804 (1.059, 3.074)	1.043 (1.004, 1.084)	0.03
210	Firmicutes	Schwartzia sp. COT-063	0.13 (0.093, 0.182)	0.13 (0.099, 0.17)	0.13 (0.102, 0.165)	0.13 (0.099, 0.17)	0.13 (0.093, 0.182)	0.13 (0.085, 0.199)	0.13 (0.077, 0.22)	0.13 (0.07, 0.244)	1.005 (0.445, 2.27)	1 (0.944, 1.06)	0.991
241	Actinobacteria	Novel Actinomycetaceae	0.07 (0.05, 0.098)	0.059 (0.046, 0.076)	0.051 (0.04, 0.064)	0.043 (0.031, 0.059)	0.037 (0.024, 0.056)	0.031 (0.018, 0.055)	0.026 (0.013, 0.054)	0.022 (0.01, 0.053)	0.321 (0.111, 0.935)	0.922 (0.854, 0.995)	0.037
2415	Actinobacteria	Novel Euzebya 1	1.689 (1.416, 2.014)	1.498 (1.32, 1.7)	1.328 (1.182, 1.492)	1.178 (1.008, 1.375)	1.044 (0.839, 1.297)	0.925 (0.692, 1.235)	0.82 (0.569, 1.18)	0.726 (0.466, 1.129)	0.426 (0.241, 0.751)	0.941 (0.903, 0.98)	0.003
248	Firmicutes	Peptostreptococcaceae bacterium COT-068	0.111 (0.08, 0.152)	0.134 (0.104, 0.174)	0.163 (0.13, 0.205)	0.198 (0.158, 0.249)	0.241 (0.185, 0.314)	0.293 (0.211, 0.405)	0.355 (0.238, 0.53)	0.432 (0.267, 0.698)	3.914 (2.022, 7.578)	1.102 (1.052, 1.156)	<0.001
2551	Proteobacteria	Campylobacter sp. COT-011	0.741 (0.639, 0.86)	0.636 (0.567, 0.712)	0.545 (0.488, 0.609)	0.468 (0.406, 0.539)	0.401 (0.332, 0.485)	0.344 (0.269, 0.441)	0.295 (0.217, 0.401)	0.253 (0.175, 0.366)	0.34 (0.215, 0.538)	0.926 (0.896, 0.957)	<0.001
2583	Firmicutes	Peptostreptococcaceae bacterium COT-019	0.802 (0.653, 0.985)	0.876 (0.742, 1.035)	0.957 (0.827, 1.108)	1.046 (0.898, 1.217)	1.142 (0.953, 1.369)	1.248 (0.996, 1.562)	1.363 (1.033, 1.795)	1.488 (1.067, 2.072)	1.868 (1.191, 2.931)	1.046 (1.013, 1.08)	0.007
2629	Proteobacteria	Novel Comamonas	0.171 (0.13, 0.225)	0.114 (0.094, 0.139)	0.077 (0.061, 0.095)	0.051 (0.037, 0.071)	0.034 (0.022, 0.054)	0.023 (0.013, 0.042)	0.015 (0.007, 0.033)	0.01 (0.004, 0.025)	0.06 (0.021, 0.177)	0.818 (0.758, 0.884)	<0.001
264	Firmicutes	Novel Defluviitaleaceae 1	0.047 (0.039, 0.057)	0.054 (0.046, 0.063)	0.061 (0.053, 0.07)	0.07 (0.061, 0.081)	0.08 (0.068, 0.095)	0.092 (0.075, 0.113)	0.105 (0.082, 0.135)	0.12 (0.089, 0.162)	2.567 (1.734, 3.801)	1.07 (1.04, 1.1)	<0.001
2653	Firmicutes	Peptostreptococcaceae bacterium COT-258	0.116 (0.067, 0.2)	0.141 (0.09, 0.22)	0.171 (0.117, 0.25)	0.209 (0.145, 0.3)	0.254 (0.17, 0.38)	0.309 (0.19, 0.502)	0.377 (0.208, 0.681)	0.458 (0.224, 0.936)	3.981 (1.415, 11.199)	1.104 (1.025, 1.188)	0.009
3062	Proteobacteria	Novel Moraxella 2	0.049 (0.03, 0.082)	0.042 (0.029, 0.061)	0.035 (0.024, 0.051)	0.03 (0.018, 0.048)	0.025 (0.013, 0.048)	0.021 (0.009, 0.049)	0.018 (0.006, 0.051)	0.015 (0.004, 0.053)	0.302 (0.063, 1.455)	0.918 (0.821, 1.027)	0.136
3160	Firmicutes	Clostridiales bacterium COT-082	0.011 (0.007, 0.017)	0.017 (0.012, 0.024)	0.027 (0.021, 0.036)	0.044 (0.034, 0.056)	0.069 (0.053, 0.09)	0.11 (0.08, 0.149)	0.174 (0.119, 0.254)	0.275 (0.173, 0.437)	25.241 (12.22, 52.134)	1.259 (1.196, 1.326)	<0.001
3187	Proteobacteria	Moraxella sp. COT-328	0.154 (0.1, 0.236)	0.114 (0.082, 0.158)	0.084 (0.06, 0.118)	0.062 (0.04, 0.098)	0.046 (0.025, 0.085)	0.034 (0.016, 0.075)	0.025 (0.01, 0.067)	0.019 (0.006, 0.061)	0.123 (0.03, 0.503)	0.861 (0.778, 0.952)	0.004
3207	Firmicutes	Peptostreptococcaceae bacterium COT-104	0.132 (0.104, 0.167)	0.127 (0.106, 0.152)	0.122 (0.103, 0.146)	0.118 (0.094, 0.148)	0.114 (0.084, 0.155)	0.11 (0.073, 0.165)	0.106 (0.064, 0.175)	0.102 (0.056, 0.187)	0.778 (0.367, 1.646)	0.982 (0.931, 1.036)	0.511
3311	Candidate_division_TM7	Novel TM7 4	0.023 (0.013, 0.041)	0.03 (0.019, 0.047)	0.039 (0.026, 0.057)	0.05 (0.034, 0.073)	0.065 (0.042, 0.1)	0.084 (0.049, 0.144)	0.109 (0.056, 0.213)	0.141 (0.062, 0.319)	6.152 (1.914, 19.767)	1.139 (1.047, 1.238)	0.002
3338	Firmicutes	Peptostreptococcaceae bacterium COT-077	1.554 (1.122, 2.15)	1.818 (1.379, 2.394)	2.126 (1.659, 2.721)	2.485 (1.94, 3.178)	2.902 (2.204, 3.811)	3.387 (2.454, 4.658)	3.949 (2.696, 5.752)	4.601 (2.938, 7.136)	3.055 (1.659, 5.625)	1.083 (1.037, 1.131)	<0.001
3442	Proteobacteria	Moraxella sp. COT-018	0.691 (0.481, 0.992)	0.589 (0.436, 0.796)	0.502 (0.375, 0.673)	0.428 (0.305, 0.601)	0.365 (0.238, 0.558)	0.311 (0.183, 0.529)	0.265 (0.139, 0.506)	0.226 (0.105, 0.487)	0.325 (0.128, 0.828)	0.923 (0.863, 0.987)	0.018
3517	Firmicutes	Novel Peptostreptococcus	0.947 (0.664, 1.348)	1 (0.749, 1.334)	1.056 (0.813, 1.372)	1.115 (0.838, 1.483)	1.178 (0.831, 1.667)	1.244 (0.805, 1.917)	1.314 (0.771, 2.23)	1.387 (0.733, 2.609)	1.472 (0.644, 3.366)	1.028 (0.969, 1.091)	0.36
3528	Bacteroidetes	Prevotella sp. COT-372	0.113 (0.084, 0.151)	0.084 (0.067, 0.104)	0.062 (0.05, 0.077)	0.046 (0.034, 0.063)	0.034 (0.022, 0.052)	0.025 (0.014, 0.044)	0.019 (0.009, 0.038)	0.014 (0.006, 0.032)	0.124 (0.044, 0.345)	0.861 (0.8, 0.927)	<0.001
3542	Proteobacteria	Novel Wolinella	0.267 (0.209, 0.339)	0.22 (0.184, 0.263)	0.182 (0.154, 0.215)	0.15 (0.12, 0.187)	0.124 (0.091, 0.168)	0.102 (0.069, 0.153)	0.085 (0.051, 0.14)	0.07 (0.038, 0.128)	0.262 (0.122, 0.561)	0.909 (0.86, 0.96)	<0.001
3648	Proteobacteria	Novel Pasteurellaceae 2	0.301 (0.179, 0.507)	0.167 (0.114, 0.244)	0.092 (0.054, 0.157)	0.051 (0.022, 0.116)	0.028 (0.009, 0.09)	0.016 (0.003, 0.071)	0.009 (0.001, 0.056)	0.005 (0.001, 0.044)	0.016 (0.001, 0.202)	0.744 (0.62, 0.892)	0.001
3654	Actinobacteria	Novel Microbacteriaceae	0.763 (0.543, 1.071)	0.678 (0.533, 0.862)	0.602 (0.486, 0.746)	0.535 (0.403, 0.708)	0.475 (0.319, 0.706)	0.422 (0.248, 0.717)	0.374 (0.191, 0.733)	0.332 (0.147, 0.752)	0.434 (0.15, 1.252)	0.942 (0.873, 1.016)	0.122
3729	Spirochaetae	Treponema sp. COT-170	0.1 (0.08, 0.124)	0.084 (0.071, 0.098)	0.071 (0.061, 0.082)	0.059 (0.049, 0.073)	0.05 (0.038, 0.066)	0.042 (0.029, 0.061)	0.035 (0.022, 0.057)	0.03 (0.017, 0.052)	0.3 (0.148, 0.609)	0.918 (0.872, 0.965)	<0.001
379	Firmicutes	Clostridiales bacterium COT-038	0.115 (0.07, 0.191)	0.17 (0.114, 0.254)	0.251 (0.183, 0.345)	0.37 (0.28, 0.491)	0.546 (0.402, 0.741)	0.804 (0.551, 1.172)	1.183 (0.734, 1.901)	1.737 (0.965, 3.108)	15.311 (5.966, 39.292)	1.215 (1.136, 1.3)	<0.001
380	Actinobacteria	Novel Propionibacterium 1	0.018 (0.013, 0.025)	0.022 (0.017, 0.029)	0.028 (0.022, 0.035)	0.035 (0.028, 0.044)	0.044 (0.034, 0.057)	0.055 (0.039, 0.077)	0.069 (0.045, 0.106)	0.086 (0.051, 0.145)	4.837 (2.282, 10.251)	1.119 (1.061, 1.181)	<0.001
387	Firmicutes	Helcococcus sp. COT-069	0.882 (0.61, 1.275)	0.982 (0.727, 1.324)	1.092 (0.84, 1.418)	1.214 (0.928, 1.587)	1.351 (0.983, 1.852)	1.502 (1.014, 2.218)	1.669 (1.031, 2.691)	1.855 (1.041, 3.287)	2.124 (0.964, 4.68)	1.055 (0.997, 1.117)	0.062
4042	Firmicutes	Novel Christensenellaceae 2	0.017 (0.012, 0.023)	0.017 (0.013, 0.023)	0.018 (0.014, 0.024)	0.019 (0.014, 0.025)	0.019 (0.014, 0.027)	0.02 (0.013, 0.03)	0.021 (0.013, 0.033)	0.021 (0.012, 0.037)	1.284 (0.662, 2.489)	1.018 (0.971, 1.067)	0.46
4176	Firmicutes	Peptostreptococcaceae bacterium COT-066	0.071 (0.054, 0.094)	0.057 (0.045, 0.071)	0.046 (0.036, 0.057)	0.037 (0.028, 0.048)	0.029 (0.02, 0.042)	0.023 (0.015, 0.037)	0.019 (0.011, 0.033)	0.015 (0.008, 0.03)	0.213 (0.093, 0.488)	0.895 (0.844, 0.95)	<0.001
4185	Proteobacteria	Novel Haemophilus 2	0.094 (0.056, 0.156)	0.073 (0.05, 0.107)	0.057 (0.039, 0.084)	0.045 (0.026, 0.076)	0.035 (0.017, 0.073)	0.027 (0.01, 0.072)	0.021 (0.006, 0.071)	0.017 (0.004, 0.071)	0.179 (0.031, 1.04)	0.884 (0.78, 1.003)	0.055
4229	Actinobacteria	Novel Euzebya 2	1.448 (1.199, 1.749)	1.169 (1.022, 1.336)	0.943 (0.825, 1.078)	0.76 (0.629, 0.918)	0.613 (0.469, 0.801)	0.494 (0.346, 0.704)	0.398 (0.255, 0.621)	0.32 (0.187, 0.549)	0.219 (0.112, 0.427)	0.897 (0.855, 0.941)	<0.001
4236	Actinobacteria	Novel Actinomyces 9	0.385 (0.298, 0.499)	0.336 (0.279, 0.405)	0.294 (0.247, 0.349)	0.256 (0.203, 0.323)	0.224 (0.162, 0.309)	0.195 (0.127, 0.3)	0.17 (0.099, 0.292)	0.149 (0.077, 0.286)	0.385 (0.168, 0.882)	0.934 (0.88, 0.991)	0.024
4421	Proteobacteria	Neisseria weaveri	0.378 (0.258, 0.554)	0.305 (0.232, 0.402)	0.246 (0.188, 0.322)	0.199 (0.137, 0.287)	0.16 (0.096, 0.268)	0.129 (0.065, 0.255)	0.104 (0.044, 0.245)	0.084 (0.03, 0.235)	0.221 (0.061, 0.798)	0.898 (0.819, 0.984)	0.021
4478	Bacteroidetes	Novel Porphyromonas 1	0.358 (0.27, 0.475)	0.224 (0.183, 0.274)	0.14 (0.108, 0.18)	0.087 (0.059, 0.128)	0.054 (0.032, 0.093)	0.034 (0.017, 0.069)	0.021 (0.009, 0.051)	0.013 (0.005, 0.038)	0.037 (0.011, 0.125)	0.79 (0.723, 0.862)	<0.001
4747	Firmicutes	Peptostreptococcaceae bacterium COT-135	0.584 (0.454, 0.751)	0.609 (0.499, 0.743)	0.635 (0.535, 0.752)	0.662 (0.555, 0.789)	0.69 (0.557, 0.854)	0.719 (0.549, 0.943)	0.75 (0.535, 1.05)	0.782 (0.52, 1.175)	1.342 (0.764, 2.358)	1.021 (0.981, 1.063)	0.306
483	Actinobacteria	Novel Corynebacterium 4	0.81 (0.542, 1.208)	0.937 (0.672, 1.305)	1.084 (0.809, 1.451)	1.254 (0.935, 1.679)	1.45 (1.038, 2.022)	1.676 (1.12, 2.501)	1.937 (1.189, 3.14)	2.238 (1.251, 3.97)	2.803 (1.264, 6.218)	1.076 (1.017, 1.139)	0.011
4830	Actinobacteria	Novel Actinobacteri 1	0.04 (0.031, 0.052)	0.048 (0.039, 0.059)	0.057 (0.048, 0.068)	0.068 (0.057, 0.081)	0.081 (0.065, 0.1)	0.096 (0.073, 0.126)	0.115 (0.082, 0.161)	0.137 (0.091, 0.206)	3.428 (1.946, 6.039)	1.092 (1.049, 1.137)	<0.001
4985	Fusobacteria	Novel Fusobacterium 4	0.052 (0.03, 0.091)	0.042 (0.027, 0.064)	0.034 (0.023, 0.05)	0.027 (0.017, 0.044)	0.022 (0.012, 0.042)	0.018 (0.008, 0.041)	0.014 (0.005, 0.041)	0.012 (0.003, 0.041)	0.224 (0.045, 1.12)	0.899 (0.801, 1.008)	0.068
4987	Fusobacteria	Novel Leptotrichiaceae 1	0.056 (0.035, 0.09)	0.078 (0.053, 0.115)	0.109 (0.078, 0.152)	0.152 (0.111, 0.208)	0.211 (0.149, 0.298)	0.293 (0.194, 0.442)	0.407 (0.248, 0.669)	0.566 (0.312, 1.025)	10.08 (4.304, 23.611)	1.179 (1.11, 1.253)	<0.001
5037	Actinobacteria	Propionibacterium sp. COT-431	0.048 (0.024, 0.095)	0.063 (0.037, 0.108)	0.084 (0.056, 0.127)	0.112 (0.077, 0.162)	0.149 (0.097, 0.228)	0.198 (0.113, 0.345)	0.262 (0.127, 0.54)	0.349 (0.142, 0.855)	7.335 (1.793, 30.005)	1.153 (1.043, 1.275)	0.006
505	Proteobacteria	Pasteurella canis	0.167 (0.126, 0.222)	0.148 (0.12, 0.184)	0.132 (0.108, 0.161)	0.117 (0.091, 0.15)	0.103 (0.074, 0.145)	0.092 (0.059, 0.142)	0.081 (0.047, 0.141)	0.072 (0.037, 0.14)	0.429 (0.186, 0.991)	0.941 (0.887, 0.999)	0.048
5190	Candidate_division_TM7	TM7 phylum sp. COT-308	0.031 (0.016, 0.061)	0.039 (0.021, 0.069)	0.048 (0.028, 0.082)	0.06 (0.035, 0.103)	0.075 (0.041, 0.136)	0.094 (0.047, 0.189)	0.117 (0.051, 0.268)	0.146 (0.055, 0.388)	4.737 (1.327, 16.908)	1.118 (1.02, 1.224)	0.017
537	Spirochaetae	Treponema sp. COT-359	0.218 (0.178, 0.266)	0.17 (0.147, 0.197)	0.133 (0.115, 0.154)	0.104 (0.085, 0.128)	0.082 (0.061, 0.109)	0.064 (0.044, 0.093)	0.05 (0.031, 0.08)	0.039 (0.022, 0.069)	0.179 (0.089, 0.36)	0.885 (0.842, 0.93)	<0.001
5543	Actinobacteria	Actinomyces cardiffensis	0.017 (0.009, 0.031)	0.023 (0.014, 0.038)	0.03 (0.02, 0.047)	0.041 (0.026, 0.063)	0.054 (0.034, 0.088)	0.072 (0.041, 0.127)	0.096 (0.049, 0.189)	0.129 (0.058, 0.285)	7.528 (2.566, 22.085)	1.155 (1.07, 1.247)	<0.001
5617	Proteobacteria	Neisseria animaloris	0.996 (0.679, 1.459)	0.739 (0.555, 0.984)	0.548 (0.404, 0.742)	0.406 (0.266, 0.619)	0.301 (0.168, 0.538)	0.223 (0.104, 0.475)	0.165 (0.064, 0.422)	0.122 (0.039, 0.377)	0.121 (0.031, 0.473)	0.86 (0.78, 0.948)	0.002
58	Spirochaetae	Novel Treponema 1	0.129 (0.092, 0.181)	0.105 (0.082, 0.135)	0.086 (0.067, 0.109)	0.07 (0.051, 0.096)	0.057 (0.037, 0.088)	0.047 (0.026, 0.083)	0.038 (0.019, 0.078)	0.031 (0.013, 0.074)	0.243 (0.083, 0.708)	0.904 (0.837, 0.976)	0.01
5898	Synergistetes	Synergistales bacterium COT-138	0.033 (0.026, 0.041)	0.04 (0.034, 0.048)	0.05 (0.043, 0.057)	0.062 (0.054, 0.071)	0.076 (0.064, 0.09)	0.094 (0.075, 0.118)	0.117 (0.088, 0.155)	0.144 (0.101, 0.205)	4.44 (2.648, 7.443)	1.112 (1.072, 1.154)	<0.001
5914	Firmicutes	Catonella sp. COT-340	0.172 (0.12, 0.245)	0.129 (0.1, 0.166)	0.097 (0.075, 0.125)	0.073 (0.051, 0.104)	0.055 (0.033, 0.091)	0.041 (0.021, 0.081)	0.031 (0.013, 0.072)	0.023 (0.008, 0.064)	0.136 (0.039, 0.478)	0.867 (0.793, 0.949)	0.002
6002	Proteobacteria	Cardiobacterium sp. COT-176	0.056 (0.041, 0.078)	0.048 (0.038, 0.06)	0.04 (0.032, 0.05)	0.034 (0.025, 0.046)	0.029 (0.019, 0.043)	0.024 (0.014, 0.042)	0.02 (0.01, 0.041)	0.017 (0.007, 0.04)	0.303 (0.106, 0.866)	0.918 (0.852, 0.99)	0.026
6022	Actinobacteria	Actinomyces coleocanis	0.131 (0.087, 0.197)	0.103 (0.076, 0.138)	0.08 (0.059, 0.108)	0.063 (0.041, 0.096)	0.049 (0.027, 0.089)	0.038 (0.018, 0.083)	0.03 (0.011, 0.079)	0.024 (0.007, 0.075)	0.18 (0.043, 0.746)	0.885 (0.799, 0.979)	0.018
6078	Proteobacteria	Conchiformibius steedae	0.14 (0.064, 0.306)	0.115 (0.062, 0.215)	0.095 (0.053, 0.17)	0.079 (0.04, 0.155)	0.065 (0.027, 0.156)	0.054 (0.017, 0.164)	0.044 (0.011, 0.177)	0.037 (0.007, 0.193)	0.261 (0.032, 2.125)	0.909 (0.782, 1.055)	0.21
6204	Actinobacteria	Propionibacterium sp. COT-296	0.763 (0.587, 0.992)	0.588 (0.488, 0.71)	0.454 (0.373, 0.551)	0.35 (0.265, 0.462)	0.269 (0.182, 0.399)	0.207 (0.124, 0.348)	0.16 (0.084, 0.305)	0.123 (0.056, 0.268)	0.16 (0.062, 0.415)	0.877 (0.82, 0.939)	<0.001
6243	Bacteroidetes	Capnocytophaga cynodegmi	0.789 (0.628, 0.993)	0.705 (0.596, 0.834)	0.63 (0.54, 0.734)	0.562 (0.462, 0.684)	0.502 (0.383, 0.658)	0.448 (0.314, 0.64)	0.4 (0.255, 0.627)	0.357 (0.207, 0.615)	0.451 (0.224, 0.905)	0.945 (0.899, 0.993)	0.025
6455	Proteobacteria	Novel Lautropia	0.498 (0.364, 0.682)	0.481 (0.382, 0.606)	0.465 (0.382, 0.565)	0.449 (0.355, 0.568)	0.434 (0.315, 0.597)	0.419 (0.274, 0.641)	0.405 (0.236, 0.694)	0.391 (0.203, 0.754)	0.785 (0.327, 1.886)	0.983 (0.923, 1.046)	0.588
6536	Firmicutes	Novel Murdochiella	0.013 (0.007, 0.025)	0.018 (0.01, 0.031)	0.024 (0.015, 0.04)	0.033 (0.02, 0.054)	0.044 (0.026, 0.076)	0.06 (0.033, 0.109)	0.081 (0.04, 0.162)	0.109 (0.049, 0.243)	8.183 (2.991, 22.387)	1.162 (1.081, 1.249)	<0.001
6559	Actinobacteria	Corynebacterium mustelae	1.341 (1.066, 1.686)	0.966 (0.822, 1.135)	0.695 (0.581, 0.831)	0.5 (0.383, 0.652)	0.359 (0.246, 0.524)	0.258 (0.157, 0.424)	0.185 (0.099, 0.345)	0.133 (0.063, 0.281)	0.098 (0.04, 0.241)	0.847 (0.794, 0.903)	<0.001
6679	Firmicutes	Clostridiales bacterium COT-027	0.271 (0.207, 0.356)	0.294 (0.234, 0.37)	0.319 (0.259, 0.392)	0.345 (0.28, 0.426)	0.375 (0.295, 0.475)	0.406 (0.305, 0.539)	0.44 (0.313, 0.618)	0.477 (0.319, 0.713)	1.762 (1.041, 2.983)	1.041 (1.003, 1.081)	0.035
6716	Bacteroidetes	Novel Sphingobacteriales	0.128 (0.089, 0.184)	0.105 (0.081, 0.137)	0.087 (0.068, 0.112)	0.072 (0.051, 0.1)	0.059 (0.037, 0.095)	0.048 (0.026, 0.091)	0.04 (0.018, 0.087)	0.033 (0.013, 0.085)	0.256 (0.078, 0.837)	0.907 (0.834, 0.987)	0.024
6720	Spirochaetae	Novel Treponema 3	0.114 (0.074, 0.177)	0.092 (0.067, 0.126)	0.074 (0.054, 0.1)	0.059 (0.039, 0.09)	0.047 (0.026, 0.086)	0.038 (0.017, 0.083)	0.031 (0.011, 0.082)	0.025 (0.008, 0.08)	0.215 (0.05, 0.933)	0.896 (0.807, 0.995)	0.04
6722	Bacteroidetes	Bacteroides sp. COT-040	0.402 (0.319, 0.506)	0.371 (0.31, 0.444)	0.343 (0.289, 0.407)	0.317 (0.257, 0.39)	0.293 (0.222, 0.385)	0.271 (0.19, 0.385)	0.25 (0.161, 0.388)	0.231 (0.136, 0.391)	0.574 (0.297, 1.111)	0.961 (0.917, 1.008)	0.099
6731	Firmicutes	Novel Streptococcus 2	0.593 (0.464, 0.756)	0.458 (0.384, 0.545)	0.354 (0.296, 0.422)	0.273 (0.213, 0.351)	0.211 (0.148, 0.299)	0.163 (0.102, 0.258)	0.126 (0.07, 0.224)	0.097 (0.048, 0.194)	0.163 (0.069, 0.383)	0.878 (0.826, 0.934)	<0.001
6923	Bacteroidetes	Porphyromonas cangingivalis	6.051 (5.101, 7.166)	5.591 (4.931, 6.333)	5.164 (4.616, 5.773)	4.768 (4.14, 5.485)	4.4 (3.621, 5.338)	4.06 (3.134, 5.246)	3.745 (2.699, 5.176)	3.454 (2.318, 5.118)	0.555 (0.326, 0.945)	0.959 (0.923, 0.996)	0.03
6943	Bacteroidetes	Novel Bergeyella 2	2.117 (1.568, 2.853)	1.583 (1.258, 1.991)	1.182 (0.931, 1.5)	0.882 (0.639, 1.216)	0.658 (0.423, 1.02)	0.49 (0.277, 0.866)	0.365 (0.179, 0.74)	0.272 (0.116, 0.634)	0.126 (0.045, 0.352)	0.862 (0.801, 0.928)	<0.001
6963	Firmicutes	Novel Defluviitaleaceae 2	0.064 (0.05, 0.082)	0.058 (0.047, 0.072)	0.053 (0.044, 0.065)	0.048 (0.039, 0.061)	0.044 (0.033, 0.058)	0.04 (0.028, 0.057)	0.037 (0.024, 0.056)	0.033 (0.02, 0.056)	0.524 (0.28, 0.979)	0.955 (0.913, 0.998)	0.043
6964	Actinobacteria	Novel Actinomyces 4	0.107 (0.066, 0.173)	0.107 (0.071, 0.161)	0.108 (0.074, 0.157)	0.108 (0.072, 0.161)	0.108 (0.068, 0.172)	0.109 (0.062, 0.19)	0.109 (0.056, 0.213)	0.11 (0.05, 0.242)	1.029 (0.381, 2.781)	1.002 (0.933, 1.076)	0.955
7087	Firmicutes	Novel Johnsonella	0.992 (0.834, 1.179)	1.037 (0.911, 1.181)	1.085 (0.973, 1.21)	1.135 (1.004, 1.283)	1.187 (1.009, 1.397)	1.242 (1.002, 1.538)	1.299 (0.99, 1.703)	1.359 (0.976, 1.889)	1.375 (0.875, 2.163)	1.023 (0.99, 1.057)	0.168
715	Chloroflexi	Chloroflexi bacterium COT-306	0.467 (0.35, 0.623)	0.528 (0.424, 0.658)	0.598 (0.498, 0.717)	0.676 (0.557, 0.821)	0.765 (0.598, 0.979)	0.866 (0.628, 1.193)	0.98 (0.653, 1.468)	1.108 (0.675, 1.813)	2.39 (1.197, 4.772)	1.064 (1.013, 1.118)	0.014
7168	Firmicutes	Lachnospiraceae bacterium COT-161	0.06 (0.049, 0.074)	0.049 (0.042, 0.058)	0.041 (0.035, 0.048)	0.034 (0.027, 0.041)	0.028 (0.021, 0.036)	0.023 (0.016, 0.032)	0.019 (0.012, 0.029)	0.016 (0.009, 0.026)	0.258 (0.139, 0.48)	0.908 (0.869, 0.949)	<0.001
7187	Proteobacteria	Novel Conchiformibius 2	0.526 (0.284, 0.975)	0.447 (0.281, 0.713)	0.38 (0.245, 0.59)	0.323 (0.185, 0.564)	0.275 (0.129, 0.583)	0.233 (0.087, 0.623)	0.198 (0.058, 0.675)	0.168 (0.038, 0.737)	0.319 (0.05, 2.049)	0.922 (0.807, 1.053)	0.228
723	Proteobacteria	Cardiobacterium sp. COT-177	0.217 (0.168, 0.281)	0.186 (0.154, 0.225)	0.159 (0.133, 0.191)	0.136 (0.108, 0.172)	0.117 (0.085, 0.161)	0.1 (0.066, 0.152)	0.085 (0.051, 0.144)	0.073 (0.039, 0.137)	0.336 (0.153, 0.742)	0.925 (0.874, 0.979)	0.007
7295	Proteobacteria	Comamonas sp. COT-270	0.169 (0.126, 0.227)	0.117 (0.095, 0.145)	0.081 (0.064, 0.102)	0.056 (0.04, 0.078)	0.039 (0.024, 0.061)	0.027 (0.014, 0.049)	0.018 (0.009, 0.039)	0.013 (0.005, 0.031)	0.075 (0.025, 0.224)	0.831 (0.768, 0.899)	<0.001
7351	Bacteroidetes	Porphyromonadaceae bacterium COT-184	0.307 (0.223, 0.424)	0.266 (0.209, 0.338)	0.23 (0.183, 0.288)	0.199 (0.149, 0.265)	0.172 (0.116, 0.253)	0.148 (0.089, 0.247)	0.128 (0.068, 0.242)	0.111 (0.051, 0.238)	0.36 (0.137, 0.945)	0.93 (0.868, 0.996)	0.038
738	Actinobacteria	Actinomyces sp. COT-407	0.113 (0.062, 0.207)	0.129 (0.08, 0.206)	0.146 (0.099, 0.217)	0.167 (0.112, 0.25)	0.19 (0.115, 0.313)	0.217 (0.114, 0.411)	0.247 (0.11, 0.552)	0.281 (0.105, 0.75)	2.494 (0.629, 9.884)	1.067 (0.967, 1.178)	0.193
7394	Bacteroidetes	Capnocytophaga sp. COT-329	0.139 (0.089, 0.217)	0.082 (0.058, 0.117)	0.049 (0.032, 0.074)	0.029 (0.016, 0.052)	0.017 (0.008, 0.038)	0.01 (0.004, 0.028)	0.006 (0.002, 0.021)	0.004 (0.001, 0.016)	0.025 (0.004, 0.145)	0.769 (0.679, 0.871)	<0.001
7467	Firmicutes	Clostridiales bacterium COT-216	0.085 (0.061, 0.12)	0.058 (0.046, 0.075)	0.04 (0.03, 0.053)	0.027 (0.018, 0.041)	0.019 (0.01, 0.034)	0.013 (0.006, 0.028)	0.009 (0.003, 0.023)	0.006 (0.002, 0.019)	0.07 (0.018, 0.274)	0.827 (0.751, 0.912)	<0.001
747	Proteobacteria	Lautropia sp. COT-060	0.278 (0.194, 0.399)	0.248 (0.189, 0.325)	0.221 (0.171, 0.284)	0.196 (0.143, 0.27)	0.175 (0.114, 0.268)	0.155 (0.089, 0.272)	0.138 (0.069, 0.278)	0.123 (0.053, 0.286)	0.441 (0.152, 1.283)	0.943 (0.874, 1.018)	0.133
7519	Bacteroidetes	Porphyromonas sp. COT-366	0.218 (0.169, 0.281)	0.172 (0.143, 0.206)	0.135 (0.114, 0.161)	0.106 (0.084, 0.136)	0.084 (0.06, 0.118)	0.066 (0.042, 0.104)	0.052 (0.029, 0.092)	0.041 (0.021, 0.081)	0.188 (0.079, 0.444)	0.887 (0.834, 0.944)	<0.001
7616	Synergistetes	Synergistales bacterium COT-178	0.352 (0.281, 0.443)	0.402 (0.337, 0.479)	0.458 (0.396, 0.531)	0.523 (0.448, 0.61)	0.596 (0.49, 0.724)	0.679 (0.528, 0.873)	0.774 (0.564, 1.062)	0.882 (0.6, 1.296)	2.516 (1.472, 4.301)	1.068 (1.028, 1.11)	<0.001
7622	Firmicutes	Novel Parvimonas 2	0.46 (0.341, 0.62)	0.438 (0.351, 0.547)	0.418 (0.344, 0.508)	0.398 (0.314, 0.505)	0.379 (0.274, 0.524)	0.361 (0.236, 0.554)	0.344 (0.201, 0.59)	0.328 (0.171, 0.63)	0.713 (0.304, 1.673)	0.976 (0.918, 1.037)	0.437
776	Firmicutes	Erysipelotrichaceae bacterium COT-255	0.07 (0.053, 0.094)	0.071 (0.057, 0.088)	0.072 (0.06, 0.086)	0.072 (0.058, 0.09)	0.073 (0.055, 0.098)	0.074 (0.051, 0.108)	0.075 (0.046, 0.12)	0.075 (0.042, 0.135)	1.072 (0.497, 2.313)	1.005 (0.951, 1.062)	0.859
7761	Firmicutes	Novel Clostridia	0.041 (0.03, 0.056)	0.051 (0.04, 0.065)	0.064 (0.053, 0.078)	0.08 (0.066, 0.098)	0.101 (0.079, 0.128)	0.126 (0.093, 0.172)	0.158 (0.107, 0.233)	0.198 (0.122, 0.32)	4.836 (2.41, 9.706)	1.119 (1.065, 1.176)	<0.001
7937	Bacteroidetes	Porphyromonas sp. COT-290	0.661 (0.52, 0.84)	0.564 (0.47, 0.678)	0.481 (0.409, 0.567)	0.41 (0.339, 0.497)	0.35 (0.272, 0.45)	0.298 (0.215, 0.414)	0.254 (0.169, 0.383)	0.217 (0.132, 0.356)	0.327 (0.171, 0.623)	0.923 (0.882, 0.967)	<0.001
803	Bacteroidetes	Novel Porphyromonas 6	0.191 (0.137, 0.267)	0.13 (0.102, 0.165)	0.088 (0.067, 0.115)	0.059 (0.04, 0.088)	0.04 (0.023, 0.069)	0.027 (0.013, 0.056)	0.019 (0.008, 0.045)	0.013 (0.004, 0.036)	0.065 (0.018, 0.235)	0.823 (0.751, 0.902)	<0.001
8063	Firmicutes	Erysipelotrichaceae bacterium COT-381	0.084 (0.059, 0.122)	0.105 (0.079, 0.139)	0.13 (0.103, 0.164)	0.162 (0.129, 0.204)	0.201 (0.152, 0.266)	0.25 (0.174, 0.358)	0.31 (0.197, 0.489)	0.385 (0.221, 0.672)	4.582 (2.055, 10.217)	1.115 (1.053, 1.181)	<0.001
8336	Proteobacteria	Novel Neisseria 2	0.129 (0.076, 0.22)	0.096 (0.063, 0.146)	0.071 (0.045, 0.111)	0.052 (0.029, 0.094)	0.039 (0.018, 0.084)	0.029 (0.011, 0.078)	0.021 (0.006, 0.072)	0.016 (0.004, 0.067)	0.12 (0.021, 0.68)	0.86 (0.76, 0.973)	0.017
8337	Bacteroidetes	Novel Porphyromonas 5	0.165 (0.099, 0.274)	0.111 (0.077, 0.16)	0.075 (0.049, 0.114)	0.05 (0.027, 0.094)	0.034 (0.014, 0.082)	0.023 (0.007, 0.072)	0.015 (0.004, 0.064)	0.01 (0.002, 0.057)	0.062 (0.008, 0.474)	0.82 (0.71, 0.948)	0.007
8485	Firmicutes	Peptostreptococcaceae bacterium COT-067	0.04 (0.03, 0.053)	0.043 (0.034, 0.055)	0.048 (0.039, 0.059)	0.052 (0.043, 0.065)	0.058 (0.045, 0.074)	0.063 (0.047, 0.085)	0.07 (0.048, 0.101)	0.076 (0.049, 0.119)	1.934 (1.057, 3.539)	1.048 (1.004, 1.094)	0.032
8647	Firmicutes	Novel Peptococcus	0.165 (0.121, 0.226)	0.162 (0.122, 0.214)	0.158 (0.12, 0.207)	0.154 (0.116, 0.205)	0.151 (0.109, 0.208)	0.147 (0.101, 0.214)	0.144 (0.093, 0.222)	0.14 (0.085, 0.233)	0.848 (0.472, 1.526)	0.988 (0.948, 1.031)	0.583
8735	Proteobacteria	Novel Haemophilus 1	0.075 (0.05, 0.112)	0.055 (0.039, 0.077)	0.041 (0.029, 0.058)	0.03 (0.019, 0.046)	0.022 (0.013, 0.039)	0.016 (0.008, 0.033)	0.012 (0.005, 0.028)	0.009 (0.003, 0.025)	0.118 (0.035, 0.392)	0.858 (0.788, 0.935)	<0.001
8854	Proteobacteria	Novel Moraxella 1	2.732 (2.148, 3.469)	2.251 (1.875, 2.701)	1.853 (1.548, 2.217)	1.524 (1.206, 1.925)	1.253 (0.911, 1.721)	1.03 (0.68, 1.557)	0.846 (0.504, 1.416)	0.694 (0.373, 1.291)	0.249 (0.115, 0.539)	0.905 (0.857, 0.957)	<0.001
891	Spirochaetae	Treponema sp. COT-397	0.044 (0.032, 0.062)	0.042 (0.033, 0.053)	0.039 (0.032, 0.048)	0.037 (0.028, 0.048)	0.034 (0.024, 0.05)	0.032 (0.02, 0.052)	0.03 (0.016, 0.056)	0.028 (0.013, 0.06)	0.632 (0.237, 1.682)	0.968 (0.902, 1.038)	0.358
8953	Actinobacteria	Actinomyces sp. COT-083	2.015 (1.642, 2.471)	2.262 (1.94, 2.636)	2.538 (2.238, 2.876)	2.846 (2.485, 3.257)	3.191 (2.675, 3.802)	3.576 (2.835, 4.501)	4.005 (2.985, 5.356)	4.484 (3.132, 6.381)	2.283 (1.363, 3.822)	1.061 (1.022, 1.101)	0.002
9260	Firmicutes	Peptostreptococcaceae bacterium COT-047	0.818 (0.704, 0.95)	0.767 (0.685, 0.858)	0.72 (0.65, 0.797)	0.675 (0.596, 0.764)	0.633 (0.535, 0.749)	0.593 (0.476, 0.739)	0.557 (0.422, 0.733)	0.522 (0.374, 0.728)	0.636 (0.414, 0.978)	0.968 (0.939, 0.998)	0.039
929	Firmicutes	Catonella sp. COT-257	0.104 (0.08, 0.134)	0.092 (0.076, 0.111)	0.081 (0.069, 0.096)	0.072 (0.058, 0.089)	0.064 (0.048, 0.086)	0.057 (0.038, 0.084)	0.05 (0.03, 0.083)	0.044 (0.024, 0.082)	0.428 (0.195, 0.941)	0.941 (0.89, 0.996)	0.035
9414	Actinobacteria	Novel Actinomyces 2	0.268 (0.197, 0.363)	0.216 (0.173, 0.27)	0.174 (0.139, 0.218)	0.141 (0.104, 0.191)	0.113 (0.074, 0.173)	0.092 (0.053, 0.159)	0.074 (0.037, 0.147)	0.06 (0.026, 0.137)	0.222 (0.08, 0.621)	0.898 (0.835, 0.967)	0.004
9420	Firmicutes	Novel Streptococcus 3	0.019 (0.007, 0.052)	0.029 (0.013, 0.065)	0.045 (0.024, 0.083)	0.069 (0.042, 0.115)	0.107 (0.064, 0.179)	0.166 (0.087, 0.315)	0.256 (0.111, 0.589)	0.395 (0.137, 1.134)	21.097 (3.344, 133.09)	1.243 (1.09, 1.418)	0.001
9630	Firmicutes	Peptostreptococcaceae bacterium COT-003	0.177 (0.107, 0.293)	0.14 (0.096, 0.203)	0.11 (0.075, 0.161)	0.086 (0.052, 0.145)	0.068 (0.033, 0.138)	0.053 (0.021, 0.135)	0.042 (0.013, 0.133)	0.033 (0.008, 0.131)	0.186 (0.034, 1.004)	0.887 (0.786, 1)	0.051
9871	Firmicutes	Filifactor villosus	1.444 (1.143, 1.821)	1.624 (1.349, 1.954)	1.826 (1.561, 2.135)	2.053 (1.756, 2.399)	2.308 (1.918, 2.773)	2.593 (2.058, 3.262)	2.912 (2.186, 3.869)	3.269 (2.311, 4.606)	2.307 (1.401, 3.801)	1.062 (1.024, 1.1)	0.001
9879	Proteobacteria	Neisseria shayeganii	1.255 (0.911, 1.726)	1.027 (0.806, 1.307)	0.839 (0.662, 1.064)	0.686 (0.502, 0.936)	0.561 (0.367, 0.856)	0.458 (0.263, 0.795)	0.374 (0.188, 0.743)	0.305 (0.133, 0.698)	0.241 (0.087, 0.671)	0.903 (0.84, 0.972)	0.006

## Sheet: C_Average Gingivitis
			Mean %abundance (95% CI) for average gingivitis scores of 0-3				Odds Ratio (95% Confidence Interval)		p-value for OR
OTU	Phylum	Species	0	1	2	3	3 score - 0 score	For 1 scrore increase
10277	Firmicutes	Tissierella sp. COT-029	0.357 (0.262, 0.486)	0.466 (0.386, 0.562)	0.607 (0.496, 0.743)	0.792 (0.567, 1.104)	2.228 (1.293, 3.838)	1.306 (1.089, 1.566)	0.004
10335	Spirochaetae	Treponema sp. COT-209	0.038 (0.03, 0.048)	0.051 (0.045, 0.058)	0.068 (0.059, 0.079)	0.092 (0.07, 0.12)	2.414 (1.559, 3.739)	1.342 (1.16, 1.552)	<0.001
10846	Proteobacteria	Novel Lampropedia	0.234 (0.167, 0.329)	0.164 (0.133, 0.201)	0.114 (0.084, 0.156)	0.08 (0.047, 0.136)	0.34 (0.158, 0.733)	0.698 (0.54, 0.902)	0.006
11018	Bacteroidetes	Novel Bacteroides	0.041 (0.024, 0.072)	0.064 (0.043, 0.095)	0.1 (0.065, 0.151)	0.155 (0.084, 0.283)	3.751 (1.565, 8.989)	1.554 (1.161, 2.079)	0.003
11373	Firmicutes	Peptoniphilus sp. COT-304	0.011 (0.006, 0.021)	0.023 (0.015, 0.035)	0.05 (0.034, 0.073)	0.106 (0.059, 0.189)	9.792 (3.645, 26.305)	2.139 (1.539, 2.974)	<0.001
11506	Firmicutes	Erysipelotrichaceae bacterium COT-302	0.072 (0.049, 0.105)	0.124 (0.099, 0.154)	0.213 (0.172, 0.264)	0.367 (0.254, 0.532)	5.128 (2.674, 9.832)	1.724 (1.388, 2.142)	<0.001
11514	Bacteroidetes	Capnocytophaga sp. COT-295	0.346 (0.23, 0.522)	0.12 (0.085, 0.17)	0.042 (0.025, 0.07)	0.014 (0.007, 0.032)	0.042 (0.016, 0.107)	0.347 (0.253, 0.475)	<0.001
11564	Spirochaetae	Treponema sp. COT-356	0.057 (0.041, 0.078)	0.072 (0.06, 0.086)	0.091 (0.076, 0.11)	0.116 (0.083, 0.162)	2.049 (1.156, 3.632)	1.27 (1.05, 1.537)	0.014
1170	Proteobacteria	Desulfovibrionales bacterium COT-009	0.057 (0.035, 0.092)	0.092 (0.071, 0.12)	0.148 (0.117, 0.188)	0.239 (0.156, 0.366)	4.196 (1.888, 9.322)	1.613 (1.236, 2.105)	<0.001
1171	Candidate_division_SR1	SR1 bacterium COT-380	0.117 (0.095, 0.144)	0.068 (0.06, 0.079)	0.04 (0.032, 0.051)	0.023 (0.016, 0.035)	0.201 (0.119, 0.338)	0.585 (0.492, 0.697)	<0.001
11999	Firmicutes	Clostridiales bacterium COT-061	0.021 (0.013, 0.034)	0.043 (0.031, 0.058)	0.085 (0.063, 0.115)	0.17 (0.109, 0.265)	7.946 (3.911, 16.146)	1.996 (1.575, 2.527)	<0.001
12323	Firmicutes	Peptostreptococcaceae bacterium COT-129	0.027 (0.018, 0.039)	0.043 (0.034, 0.054)	0.068 (0.054, 0.086)	0.108 (0.074, 0.159)	4.079 (2.155, 7.721)	1.598 (1.292, 1.976)	<0.001
12329	Bacteroidetes	Odoribacter denticanis	0.03 (0.018, 0.05)	0.062 (0.046, 0.084)	0.129 (0.099, 0.168)	0.267 (0.169, 0.422)	8.968 (3.84, 20.945)	2.078 (1.566, 2.757)	<0.001
12442	Bacteroidetes	Porphyromonas sp. COT-181	0.036 (0.024, 0.054)	0.058 (0.046, 0.072)	0.093 (0.071, 0.122)	0.15 (0.092, 0.242)	4.194 (1.895, 9.284)	1.613 (1.237, 2.102)	<0.001
12549	Bacteroidetes	Capnocytophaga canimorsus	0.628 (0.474, 0.832)	0.286 (0.234, 0.349)	0.13 (0.092, 0.183)	0.059 (0.034, 0.103)	0.093 (0.045, 0.193)	0.453 (0.355, 0.578)	<0.001
12949	Firmicutes	Novel Filifactor	0.03 (0.018, 0.05)	0.065 (0.048, 0.087)	0.14 (0.109, 0.181)	0.303 (0.197, 0.467)	10.139 (4.531, 22.686)	2.164 (1.655, 2.831)	<0.001
12967	Spirochaetae	Treponema sp. COT-378	0.026 (0.017, 0.039)	0.041 (0.032, 0.051)	0.064 (0.052, 0.078)	0.1 (0.068, 0.145)	3.837 (1.906, 7.721)	1.565 (1.24, 1.976)	<0.001
13155	Firmicutes	Clostridiales bacterium COT-028	1.127 (0.623, 2.028)	1.613 (1.202, 2.162)	2.305 (1.884, 2.816)	3.283 (2.087, 5.129)	2.978 (1.099, 8.072)	1.439 (1.032, 2.006)	0.032
13225	Bacteroidetes	Novel Porphyromonas 3	0.129 (0.061, 0.272)	0.237 (0.157, 0.36)	0.436 (0.312, 0.609)	0.8 (0.436, 1.461)	6.234 (1.878, 20.695)	1.84 (1.234, 2.746)	0.003
1362	Candidate_division_TM7	Novel TM7 2	0.04 (0.031, 0.052)	0.055 (0.047, 0.063)	0.074 (0.064, 0.086)	0.101 (0.078, 0.132)	2.52 (1.583, 4.012)	1.361 (1.165, 1.589)	<0.001
1653	Fusobacteria	Streptobacillus sp. COT-370	0.134 (0.091, 0.199)	0.095 (0.075, 0.12)	0.067 (0.046, 0.098)	0.047 (0.025, 0.09)	0.35 (0.14, 0.875)	0.705 (0.519, 0.957)	0.025
1677	Fusobacteria	Novel Fusobacterium 1	2.009 (1.656, 2.435)	1.688 (1.49, 1.911)	1.417 (1.19, 1.687)	1.189 (0.892, 1.585)	0.587 (0.388, 0.888)	0.837 (0.73, 0.961)	0.012
2068	Firmicutes	Clostridiales bacterium COT-388	0.174 (0.105, 0.288)	0.229 (0.178, 0.294)	0.301 (0.252, 0.36)	0.397 (0.265, 0.593)	2.284 (0.973, 5.36)	1.317 (0.991, 1.75)	0.058
210	Firmicutes	Schwartzia sp. COT-063	0.057 (0.037, 0.087)	0.106 (0.081, 0.138)	0.196 (0.149, 0.258)	0.364 (0.237, 0.559)	6.421 (3.198, 12.892)	1.859 (1.473, 2.345)	<0.001
2310	Candidate_division_SR1	SR1 COT-369	0.195 (0.157, 0.244)	0.256 (0.224, 0.293)	0.336 (0.291, 0.388)	0.441 (0.347, 0.56)	2.261 (1.53, 3.343)	1.313 (1.152, 1.495)	<0.001
2583	Firmicutes	Peptostreptococcaceae bacterium COT-019	0.664 (0.436, 1.011)	0.845 (0.687, 1.04)	1.075 (0.926, 1.248)	1.366 (0.975, 1.911)	2.071 (1.01, 4.246)	1.275 (1.003, 1.619)	0.047
2629	Proteobacteria	Novel Comamonas	0.148 (0.111, 0.198)	0.105 (0.088, 0.126)	0.074 (0.056, 0.098)	0.053 (0.033, 0.084)	0.354 (0.184, 0.682)	0.707 (0.568, 0.88)	0.002
275	Firmicutes	Peptostreptococcaceae bacterium COT-124	0.032 (0.022, 0.047)	0.046 (0.035, 0.059)	0.065 (0.05, 0.084)	0.092 (0.063, 0.136)	2.887 (1.557, 5.354)	1.424 (1.159, 1.749)	<0.001
2751	Bacteroidetes	Proteiniphilum sp. COT-385	0.081 (0.048, 0.138)	0.081 (0.062, 0.105)	0.08 (0.068, 0.095)	0.08 (0.054, 0.12)	0.987 (0.406, 2.4)	0.996 (0.74, 1.339)	0.977
3070	Proteobacteria	Pasteurellaceae bacterium COT-080	1.748 (1.339, 2.278)	0.768 (0.627, 0.941)	0.336 (0.245, 0.46)	0.146 (0.089, 0.241)	0.082 (0.044, 0.155)	0.435 (0.352, 0.538)	<0.001
3336	Firmicutes	Peptostreptococcaceae bacterium COT-155	0.024 (0.018, 0.033)	0.04 (0.033, 0.048)	0.065 (0.054, 0.079)	0.107 (0.079, 0.145)	4.412 (2.622, 7.426)	1.64 (1.379, 1.951)	<0.001
3338	Firmicutes	Peptostreptococcaceae bacterium COT-077	1.011 (0.516, 1.97)	1.666 (1.182, 2.344)	2.734 (2.167, 3.445)	4.457 (2.713, 7.238)	4.569 (1.51, 13.826)	1.659 (1.147, 2.4)	0.007
3442	Proteobacteria	Moraxella sp. COT-018	0.676 (0.467, 0.978)	0.574 (0.431, 0.766)	0.488 (0.348, 0.684)	0.414 (0.256, 0.669)	0.611 (0.328, 1.139)	0.849 (0.69, 1.044)	0.121
3528	Bacteroidetes	Prevotella sp. COT-372	0.105 (0.077, 0.142)	0.079 (0.065, 0.096)	0.06 (0.045, 0.079)	0.045 (0.028, 0.071)	0.429 (0.223, 0.823)	0.754 (0.606, 0.937)	0.011
3654	Actinobacteria	Novel Microbacteriaceae	1.026 (0.724, 1.451)	0.719 (0.591, 0.875)	0.504 (0.359, 0.706)	0.353 (0.195, 0.637)	0.342 (0.146, 0.799)	0.699 (0.526, 0.928)	0.013
387	Firmicutes	Helcococcus sp. COT-069	0.916 (0.423, 1.972)	1.004 (0.69, 1.459)	1.101 (0.833, 1.453)	1.207 (0.639, 2.27)	1.322 (0.347, 5.04)	1.098 (0.703, 1.715)	0.682
4105	Firmicutes	Clostridiales bacterium COT-141	0.03 (0.011, 0.084)	0.09 (0.05, 0.162)	0.269 (0.175, 0.413)	0.798 (0.374, 1.694)	26.606 (5.487, 129.006)	2.985 (1.764, 5.053)	<0.001
4539	Firmicutes	Peptostreptococcaceae bacterium COT-004	0.708 (0.529, 0.948)	1.001 (0.822, 1.217)	1.412 (1.155, 1.727)	1.99 (1.473, 2.684)	2.847 (1.774, 4.568)	1.417 (1.211, 1.659)	<0.001
483	Actinobacteria	Novel Corynebacterium 4	0.981 (0.437, 2.184)	1.001 (0.668, 1.498)	1.022 (0.748, 1.394)	1.043 (0.533, 2.032)	1.064 (0.266, 4.254)	1.021 (0.643, 1.62)	0.93
505	Proteobacteria	Pasteurella canis	0.335 (0.261, 0.429)	0.174 (0.145, 0.208)	0.09 (0.068, 0.119)	0.047 (0.03, 0.073)	0.139 (0.078, 0.25)	0.518 (0.427, 0.63)	<0.001
5645	Bacteroidetes	Bacteroidia bacterium COT-187	0.025 (0.016, 0.04)	0.033 (0.025, 0.043)	0.042 (0.03, 0.059)	0.054 (0.032, 0.093)	2.135 (0.933, 4.884)	1.288 (0.977, 1.697)	0.072
58	Spirochaetae	Novel Treponema 1	0.057 (0.037, 0.087)	0.083 (0.065, 0.108)	0.123 (0.093, 0.163)	0.181 (0.112, 0.292)	3.206 (1.482, 6.933)	1.475 (1.14, 1.907)	0.003
5811	Firmicutes	Clostridiales bacterium COT-157	0.063 (0.043, 0.093)	0.101 (0.082, 0.123)	0.161 (0.132, 0.197)	0.258 (0.176, 0.377)	4.106 (2.05, 8.224)	1.601 (1.27, 2.018)	<0.001
5898	Synergistetes	Synergistales bacterium COT-138	0.027 (0.02, 0.036)	0.039 (0.033, 0.047)	0.058 (0.048, 0.07)	0.086 (0.063, 0.117)	3.232 (1.941, 5.382)	1.479 (1.247, 1.752)	<0.001
5914	Firmicutes	Catonella sp. COT-340	0.066 (0.04, 0.11)	0.098 (0.075, 0.129)	0.145 (0.108, 0.196)	0.215 (0.124, 0.372)	3.231 (1.253, 8.333)	1.478 (1.078, 2.027)	0.015
5994	Firmicutes	Globicatella sp. COT-107	1.256 (0.96, 1.643)	0.82 (0.696, 0.966)	0.534 (0.411, 0.694)	0.348 (0.223, 0.542)	0.274 (0.146, 0.515)	0.65 (0.526, 0.802)	<0.001
6243	Bacteroidetes	Capnocytophaga cynodegmi	1.272 (1.025, 1.578)	0.784 (0.681, 0.901)	0.482 (0.384, 0.604)	0.296 (0.203, 0.432)	0.23 (0.137, 0.387)	0.613 (0.515, 0.729)	<0.001
6455	Proteobacteria	Novel Lautropia	0.98 (0.741, 1.295)	0.568 (0.475, 0.678)	0.328 (0.239, 0.451)	0.19 (0.111, 0.324)	0.192 (0.093, 0.397)	0.577 (0.453, 0.735)	<0.001
6923	Bacteroidetes	Porphyromonas cangingivalis	8.015 (6.805, 9.418)	5.944 (5.336, 6.617)	4.383 (3.737, 5.136)	3.218 (2.466, 4.19)	0.382 (0.26, 0.56)	0.725 (0.638, 0.824)	<0.001
6943	Bacteroidetes	Novel Bergeyella 2	2.951 (2.222, 3.91)	1.66 (1.35, 2.04)	0.928 (0.684, 1.259)	0.518 (0.319, 0.839)	0.171 (0.09, 0.325)	0.555 (0.448, 0.687)	<0.001
6963	Firmicutes	Novel Defluviitaleaceae 2	0.101 (0.08, 0.128)	0.065 (0.053, 0.078)	0.041 (0.033, 0.052)	0.026 (0.019, 0.037)	0.259 (0.172, 0.39)	0.637 (0.556, 0.731)	<0.001
6964	Actinobacteria	Novel Actinomyces 4	0.076 (0.029, 0.2)	0.098 (0.06, 0.162)	0.128 (0.087, 0.187)	0.166 (0.075, 0.367)	2.202 (0.431, 11.236)	1.301 (0.756, 2.24)	0.343
7004	Actinobacteria	Actinomyces oricola	0.022 (0.015, 0.031)	0.029 (0.024, 0.035)	0.038 (0.031, 0.047)	0.051 (0.034, 0.075)	2.333 (1.195, 4.554)	1.326 (1.061, 1.657)	0.013
715	Chloroflexi	Chloroflexi bacterium COT-306	0.297 (0.204, 0.432)	0.479 (0.385, 0.595)	0.773 (0.611, 0.977)	1.244 (0.83, 1.861)	4.237 (2.146, 8.364)	1.618 (1.29, 2.03)	<0.001
7174	Bacteroidetes	Porphyromonas sp. COT-239	0.12 (0.081, 0.177)	0.172 (0.138, 0.214)	0.248 (0.201, 0.305)	0.356 (0.244, 0.518)	2.984 (1.513, 5.884)	1.44 (1.148, 1.805)	0.002
7187	Proteobacteria	Novel Conchiformibius 2	1.247 (0.756, 2.05)	0.544 (0.383, 0.773)	0.237 (0.118, 0.473)	0.103 (0.032, 0.324)	0.081 (0.019, 0.358)	0.433 (0.264, 0.71)	<0.001
723	Proteobacteria	Cardiobacterium sp. COT-177	0.343 (0.271, 0.434)	0.204 (0.173, 0.241)	0.122 (0.095, 0.156)	0.073 (0.049, 0.108)	0.211 (0.123, 0.361)	0.595 (0.498, 0.712)	<0.001
7295	Proteobacteria	Comamonas sp. COT-270	0.182 (0.135, 0.245)	0.114 (0.095, 0.137)	0.071 (0.052, 0.098)	0.044 (0.026, 0.077)	0.244 (0.115, 0.518)	0.625 (0.487, 0.803)	<0.001
73	Fusobacteria	Leptotrichia sp. COT-294	0.126 (0.082, 0.191)	0.078 (0.06, 0.101)	0.048 (0.032, 0.074)	0.03 (0.015, 0.061)	0.237 (0.088, 0.643)	0.619 (0.444, 0.863)	0.005
7351	Bacteroidetes	Porphyromonadaceae bacterium COT-184	0.35 (0.256, 0.48)	0.27 (0.217, 0.335)	0.207 (0.154, 0.279)	0.16 (0.1, 0.255)	0.454 (0.238, 0.868)	0.769 (0.62, 0.954)	0.017
7378	Proteobacteria	Pasteurella dagmatis	0.385 (0.272, 0.543)	0.214 (0.164, 0.278)	0.119 (0.083, 0.17)	0.066 (0.038, 0.114)	0.171 (0.085, 0.345)	0.555 (0.439, 0.701)	<0.001
738	Actinobacteria	Actinomyces sp. COT-407	0.054 (0.023, 0.124)	0.108 (0.066, 0.177)	0.219 (0.142, 0.34)	0.443 (0.21, 0.935)	8.306 (2.099, 32.871)	2.025 (1.28, 3.203)	0.003
747	Proteobacteria	Lautropia sp. COT-060	0.534 (0.388, 0.735)	0.288 (0.229, 0.361)	0.154 (0.108, 0.22)	0.083 (0.047, 0.147)	0.155 (0.073, 0.326)	0.537 (0.418, 0.688)	<0.001
7519	Bacteroidetes	Porphyromonas sp. COT-366	0.217 (0.166, 0.285)	0.167 (0.142, 0.195)	0.128 (0.099, 0.164)	0.098 (0.063, 0.152)	0.449 (0.238, 0.847)	0.766 (0.62, 0.946)	0.013
7761	Firmicutes	Novel Clostridia	0.03 (0.019, 0.046)	0.049 (0.038, 0.062)	0.08 (0.062, 0.103)	0.13 (0.082, 0.206)	4.358 (1.976, 9.614)	1.633 (1.255, 2.126)	<0.001
7940	Proteobacteria	Brachymonas sp. COT-015	0.515 (0.419, 0.633)	0.43 (0.38, 0.485)	0.358 (0.304, 0.422)	0.299 (0.226, 0.395)	0.579 (0.379, 0.884)	0.833 (0.724, 0.96)	0.011
7985	Spirochaetae	Treponema denticola	0.448 (0.344, 0.583)	0.693 (0.602, 0.797)	1.07 (0.93, 1.23)	1.648 (1.269, 2.139)	3.723 (2.313, 5.994)	1.55 (1.322, 1.816)	<0.001
803	Bacteroidetes	Novel Porphyromonas 6	0.185 (0.13, 0.263)	0.122 (0.099, 0.152)	0.081 (0.056, 0.117)	0.054 (0.029, 0.1)	0.29 (0.122, 0.688)	0.662 (0.496, 0.883)	0.005
8063	Firmicutes	Erysipelotrichaceae bacterium COT-381	0.068 (0.043, 0.109)	0.102 (0.078, 0.134)	0.153 (0.113, 0.208)	0.229 (0.136, 0.386)	3.362 (1.44, 7.85)	1.498 (1.129, 1.987)	0.005
8336	Proteobacteria	Novel Neisseria 2	0.268 (0.167, 0.431)	0.111 (0.076, 0.161)	0.046 (0.026, 0.081)	0.019 (0.008, 0.046)	0.07 (0.023, 0.211)	0.411 (0.284, 0.596)	<0.001
8547	Actinobacteria	Novel Corynebacterium 3	0.121 (0.078, 0.188)	0.072 (0.055, 0.095)	0.043 (0.027, 0.068)	0.026 (0.012, 0.055)	0.211 (0.073, 0.615)	0.596 (0.417, 0.85)	0.004
8647	Firmicutes	Novel Peptococcus	0.052 (0.031, 0.087)	0.121 (0.088, 0.166)	0.28 (0.218, 0.359)	0.648 (0.439, 0.954)	12.544 (5.866, 26.825)	2.323 (1.803, 2.994)	<0.001
8740	Actinobacteria	Novel Actinobacteria 3	0.079 (0.046, 0.133)	0.146 (0.111, 0.192)	0.272 (0.213, 0.346)	0.504 (0.313, 0.811)	6.439 (2.574, 16.109)	1.86 (1.37, 2.526)	<0.001
8854	Proteobacteria	Novel Moraxella 1	5.67 (4.62, 6.942)	2.645 (2.27, 3.081)	1.213 (0.943, 1.56)	0.552 (0.367, 0.829)	0.092 (0.054, 0.157)	0.452 (0.379, 0.539)	<0.001
886	Firmicutes	Lachnospiraceae bacterium COT-099	0.471 (0.196, 1.123)	0.283 (0.188, 0.427)	0.17 (0.124, 0.234)	0.103 (0.048, 0.217)	0.217 (0.046, 1.016)	0.601 (0.359, 1.005)	0.052
929	Firmicutes	Catonella sp. COT-257	0.134 (0.103, 0.173)	0.096 (0.083, 0.112)	0.07 (0.054, 0.09)	0.05 (0.032, 0.078)	0.376 (0.202, 0.701)	0.722 (0.587, 0.888)	0.002
9346	Bacteroidetes	Capnocytophaga sp. COT-339	2.037 (1.379, 2.998)	0.767 (0.571, 1.029)	0.287 (0.162, 0.508)	0.107 (0.042, 0.273)	0.051 (0.016, 0.168)	0.372 (0.251, 0.552)	<0.001
9442	Actinobacteria	Novel Actinomyces 7	0.021 (0.014, 0.033)	0.037 (0.03, 0.047)	0.065 (0.049, 0.087)	0.113 (0.068, 0.191)	5.285 (2.277, 12.27)	1.742 (1.316, 2.306)	<0.001
9486	Firmicutes	Novel Roseburia	0.313 (0.242, 0.405)	0.412 (0.357, 0.475)	0.543 (0.469, 0.628)	0.714 (0.55, 0.927)	2.291 (1.448, 3.625)	1.318 (1.131, 1.536)	<0.001
9713	Proteobacteria	Novel Conchiformibius 3	0.077 (0.046, 0.131)	0.047 (0.034, 0.065)	0.028 (0.017, 0.049)	0.017 (0.007, 0.043)	0.223 (0.063, 0.788)	0.607 (0.398, 0.923)	0.02
9819	Proteobacteria	Xenophilus sp. COT-264	0.483 (0.362, 0.642)	0.338 (0.277, 0.412)	0.237 (0.182, 0.308)	0.166 (0.11, 0.25)	0.343 (0.194, 0.607)	0.7 (0.579, 0.847)	<0.001
9879	Proteobacteria	Neisseria shayeganii	2.312 (1.739, 3.067)	1.167 (0.951, 1.432)	0.586 (0.421, 0.815)	0.293 (0.172, 0.5)	0.124 (0.062, 0.25)	0.499 (0.395, 0.63)	<0.001

## Sheet: D_Breed Size
			Mean %abundance (95% CI) by breed size			Odds Ratio (95% Confidence Interval) between breed sizes			p-value between breed sizes
OTU	Phylum	Species	Large	Medium	Small	Medium-Large	Small-Large	Small-Medium	Medium-Large	Small-Large	Small-Medium
10384	Chloroflexi	Chloroflexi bacterium COT-408	0.051 (0.025, 0.105)	0.053 (0.026, 0.106)	0.136 (0.077, 0.238)	1.031 (0.382, 2.783)	2.644 (1.116, 6.268)	2.564 (1.09, 6.033)	0.997	0.023	0.027
10497	Proteobacteria	Novel Aquaspirillum	0.526 (0.394, 0.703)	0.35 (0.256, 0.479)	0.196 (0.117, 0.328)	0.664 (0.409, 1.078)	0.371 (0.185, 0.743)	0.559 (0.277, 1.127)	0.116	0.002	0.126
11083	Actinobacteria	Novel Actinobacteria 2	0.029 (0.017, 0.05)	0.037 (0.024, 0.056)	0.063 (0.044, 0.091)	1.251 (0.554, 2.825)	2.148 (0.998, 4.621)	1.717 (0.864, 3.412)	0.795	0.051	0.155
11130	Firmicutes	Catonella sp. COT-025	0.084 (0.053, 0.135)	0.145 (0.102, 0.205)	0.114 (0.073, 0.177)	1.72 (0.921, 3.211)	1.35 (0.641, 2.843)	0.785 (0.416, 1.481)	0.103	0.61	0.643
11514	Bacteroidetes	Capnocytophaga sp. COT-295	0.12 (0.077, 0.189)	0.1 (0.064, 0.157)	0.05 (0.024, 0.103)	0.835 (0.496, 1.404)	0.416 (0.165, 1.046)	0.498 (0.196, 1.262)	0.691	0.066	0.182
11624	Chloroflexi	Novel Anaerolineaceae	0.018 (0.014, 0.023)	0.023 (0.018, 0.028)	0.025 (0.02, 0.032)	1.27 (0.88, 1.832)	1.429 (0.981, 2.082)	1.125 (0.8, 1.584)	0.278	0.067	0.697
1171	Candidate_division_SR1	SR1 bacterium COT-380	0.071 (0.057, 0.089)	0.068 (0.056, 0.083)	0.039 (0.028, 0.053)	0.952 (0.685, 1.324)	0.543 (0.348, 0.846)	0.57 (0.368, 0.882)	0.935	0.004	0.007
11761	Firmicutes	Frigovirgula sp. COT-007	0.959 (0.768, 1.196)	0.751 (0.598, 0.942)	0.625 (0.454, 0.86)	0.781 (0.555, 1.1)	0.65 (0.417, 1.013)	0.832 (0.528, 1.311)	0.208	0.059	0.609
11842	Firmicutes	Novel Catonella	0.4 (0.325, 0.492)	0.278 (0.223, 0.346)	0.242 (0.184, 0.319)	0.694 (0.503, 0.957)	0.604 (0.406, 0.897)	0.871 (0.578, 1.312)	0.021	0.008	0.707
11999	Firmicutes	Clostridiales bacterium COT-061	0.051 (0.035, 0.076)	0.101 (0.074, 0.138)	0.03 (0.018, 0.048)	1.972 (1.239, 3.139)	0.582 (0.31, 1.092)	0.295 (0.163, 0.533)	0.002	0.108	<0.001
1233	Bacteroidetes	Novel Bergeyella 1	0.069 (0.049, 0.097)	0.135 (0.105, 0.174)	0.081 (0.057, 0.114)	1.972 (1.265, 3.074)	1.176 (0.682, 2.027)	0.596 (0.368, 0.967)	<0.001	0.764	0.033
12457	Proteobacteria	Cardiobacterium sp. COT-238	0.157 (0.121, 0.203)	0.184 (0.146, 0.232)	0.082 (0.057, 0.118)	1.175 (0.824, 1.676)	0.523 (0.314, 0.872)	0.445 (0.269, 0.737)	0.535	0.009	<0.001
12639	Firmicutes	Novel Fusibacter	0.383 (0.326, 0.45)	0.391 (0.336, 0.455)	0.296 (0.24, 0.367)	1.02 (0.805, 1.293)	0.772 (0.571, 1.045)	0.757 (0.56, 1.023)	0.978	0.111	0.076
1296	Proteobacteria	Ottowia sp. COT-014	0.045 (0.026, 0.078)	0.057 (0.035, 0.092)	0.071 (0.045, 0.111)	1.276 (0.543, 3)	1.587 (0.741, 3.399)	1.244 (0.582, 2.659)	0.782	0.33	0.78
1311	Synergistetes	Synergistales bacterium COT-180	0.102 (0.073, 0.141)	0.133 (0.098, 0.18)	0.057 (0.037, 0.086)	1.311 (0.883, 1.946)	0.558 (0.327, 0.952)	0.425 (0.255, 0.71)	0.243	0.028	<0.001
13451	Fusobacteria	Fusobacterium sp. COT-439	0.045 (0.024, 0.083)	0.048 (0.028, 0.083)	0.149 (0.1, 0.223)	1.066 (0.483, 2.349)	3.317 (1.559, 7.058)	3.113 (1.601, 6.054)	0.981	<0.001	<0.001
1362	Candidate_division_TM7	Novel TM7 2	0.081 (0.067, 0.098)	0.049 (0.039, 0.061)	0.056 (0.044, 0.071)	0.599 (0.419, 0.856)	0.689 (0.479, 0.992)	1.151 (0.773, 1.715)	0.002	0.044	0.685
1731	Firmicutes	Erysipelotrichaceae bacterium COT-311	1.138 (0.918, 1.409)	1.163 (0.955, 1.415)	1.591 (1.317, 1.922)	1.022 (0.726, 1.439)	1.405 (1.009, 1.957)	1.375 (0.989, 1.911)	0.988	0.043	0.061
2068	Firmicutes	Clostridiales bacterium COT-388	0.258 (0.199, 0.336)	0.198 (0.149, 0.263)	0.309 (0.244, 0.393)	0.767 (0.512, 1.149)	1.199 (0.84, 1.712)	1.563 (1.059, 2.307)	0.273	0.455	0.02
2296	Firmicutes	Novel Proteocatella	0.185 (0.146, 0.234)	0.213 (0.172, 0.262)	0.148 (0.112, 0.195)	1.151 (0.822, 1.612)	0.8 (0.526, 1.218)	0.695 (0.464, 1.042)	0.588	0.427	0.088
2310	Candidate_division_SR1	SR1 COT-369	0.342 (0.285, 0.412)	0.289 (0.24, 0.349)	0.223 (0.178, 0.278)	0.845 (0.63, 1.133)	0.65 (0.468, 0.903)	0.769 (0.546, 1.084)	0.371	0.006	0.172
241	Actinobacteria	Novel Actinomycetaceae	0.041 (0.026, 0.065)	0.066 (0.048, 0.091)	0.06 (0.041, 0.088)	1.601 (0.836, 3.067)	1.46 (0.718, 2.967)	0.912 (0.507, 1.638)	0.205	0.423	0.927
2551	Proteobacteria	Campylobacter sp. COT-011	0.675 (0.583, 0.781)	0.586 (0.507, 0.677)	0.517 (0.425, 0.629)	0.867 (0.698, 1.078)	0.765 (0.58, 1.008)	0.882 (0.667, 1.166)	0.273	0.059	0.54
2583	Firmicutes	Peptostreptococcaceae bacterium COT-019	1.008 (0.817, 1.244)	0.796 (0.637, 0.994)	0.957 (0.782, 1.172)	0.787 (0.577, 1.075)	0.949 (0.709, 1.27)	1.205 (0.879, 1.653)	0.169	0.906	0.349
264	Firmicutes	Novel Defluviitaleaceae 1	0.058 (0.048, 0.07)	0.068 (0.057, 0.082)	0.047 (0.038, 0.059)	1.181 (0.936, 1.489)	0.817 (0.604, 1.104)	0.692 (0.515, 0.928)	0.212	0.257	0.009
2653	Firmicutes	Peptostreptococcaceae bacterium COT-258	0.241 (0.149, 0.388)	0.164 (0.098, 0.276)	0.095 (0.05, 0.178)	0.683 (0.366, 1.273)	0.394 (0.18, 0.859)	0.577 (0.25, 1.332)	0.321	0.014	0.271
275	Firmicutes	Peptostreptococcaceae bacterium COT-124	0.062 (0.045, 0.086)	0.062 (0.045, 0.084)	0.035 (0.023, 0.053)	0.988 (0.629, 1.551)	0.559 (0.309, 1.012)	0.566 (0.31, 1.033)	0.998	0.057	0.069
3160	Firmicutes	Clostridiales bacterium COT-082	0.018 (0.011, 0.029)	0.016 (0.01, 0.026)	0.036 (0.024, 0.054)	0.94 (0.438, 2.015)	2.054 (1.072, 3.936)	2.185 (1.152, 4.147)	0.98	0.026	0.012
3187	Proteobacteria	Moraxella sp. COT-328	0.141 (0.093, 0.212)	0.145 (0.101, 0.208)	0.046 (0.021, 0.101)	1.034 (0.539, 1.982)	0.327 (0.114, 0.943)	0.317 (0.113, 0.891)	0.992	0.036	0.025
3207	Firmicutes	Peptostreptococcaceae bacterium COT-104	0.144 (0.112, 0.184)	0.144 (0.115, 0.181)	0.093 (0.066, 0.133)	1.004 (0.688, 1.463)	0.649 (0.395, 1.068)	0.647 (0.392, 1.066)	1	0.104	0.102
3311	Candidate_division_TM7	Novel TM7 4	0.022 (0.01, 0.048)	0.034 (0.019, 0.063)	0.052 (0.03, 0.091)	1.579 (0.485, 5.147)	2.41 (0.822, 7.068)	1.526 (0.607, 3.837)	0.635	0.134	0.528
3338	Firmicutes	Peptostreptococcaceae bacterium COT-077	2.186 (1.556, 3.063)	1.02 (0.652, 1.594)	3.385 (2.524, 4.525)	0.461 (0.251, 0.849)	1.568 (1.014, 2.425)	3.399 (1.937, 5.966)	0.008	0.042	<0.001
3442	Proteobacteria	Moraxella sp. COT-018	0.714 (0.502, 1.013)	0.58 (0.406, 0.827)	0.389 (0.251, 0.603)	0.811 (0.523, 1.259)	0.544 (0.314, 0.94)	0.67 (0.377, 1.19)	0.503	0.025	0.23
3528	Bacteroidetes	Prevotella sp. COT-372	0.101 (0.077, 0.133)	0.082 (0.062, 0.108)	0.045 (0.03, 0.068)	0.81 (0.531, 1.234)	0.446 (0.252, 0.789)	0.55 (0.309, 0.98)	0.467	0.002	0.04
3542	Proteobacteria	Novel Wolinella	0.315 (0.253, 0.392)	0.171 (0.131, 0.223)	0.149 (0.105, 0.211)	0.542 (0.358, 0.821)	0.471 (0.288, 0.77)	0.869 (0.513, 1.473)	0.001	<0.001	0.807
4105	Firmicutes	Clostridiales bacterium COT-141	0.057 (0.02, 0.161)	0.142 (0.074, 0.273)	0.268 (0.162, 0.443)	2.481 (0.608, 10.121)	4.679 (1.274, 17.183)	1.886 (0.766, 4.644)	0.282	0.015	0.223
4176	Firmicutes	Peptostreptococcaceae bacterium COT-066	0.063 (0.048, 0.084)	0.056 (0.043, 0.075)	0.037 (0.025, 0.055)	0.889 (0.6, 1.318)	0.583 (0.339, 1.001)	0.655 (0.379, 1.134)	0.763	0.051	0.167
4583	Proteobacteria	Novel Xanthomonadaceae	0.317 (0.222, 0.454)	0.224 (0.153, 0.327)	0.213 (0.136, 0.334)	0.703 (0.443, 1.117)	0.671 (0.364, 1.237)	0.954 (0.503, 1.811)	0.174	0.277	0.984
4747	Firmicutes	Peptostreptococcaceae bacterium COT-135	0.763 (0.601, 0.969)	0.536 (0.415, 0.693)	0.587 (0.452, 0.762)	0.701 (0.5, 0.982)	0.767 (0.533, 1.105)	1.095 (0.738, 1.624)	0.036	0.205	0.852
4830	Actinobacteria	Novel Actinobacteri 1	0.049 (0.037, 0.066)	0.043 (0.032, 0.058)	0.067 (0.051, 0.088)	0.872 (0.547, 1.392)	1.363 (0.891, 2.086)	1.563 (1, 2.443)	0.772	0.202	0.05
4987	Fusobacteria	Novel Leptotrichiaceae 1	0.06 (0.031, 0.116)	0.066 (0.037, 0.117)	0.202 (0.134, 0.304)	1.095 (0.39, 3.073)	3.377 (1.419, 8.036)	3.083 (1.396, 6.809)	0.977	0.003	0.003
5190	Candidate_division_TM7	TM7 phylum sp. COT-308	0.037 (0.016, 0.088)	0.027 (0.011, 0.067)	0.078 (0.04, 0.155)	0.734 (0.183, 2.945)	2.109 (0.674, 6.6)	2.873 (0.868, 9.513)	0.86	0.274	0.097
5199	Actinobacteria	Novel Propioniciclava	0.066 (0.043, 0.101)	0.019 (0.01, 0.037)	0.014 (0.006, 0.03)	0.291 (0.119, 0.711)	0.206 (0.073, 0.577)	0.707 (0.211, 2.374)	0.003	0.001	0.78
5543	Actinobacteria	Actinomyces cardiffensis	0.018 (0.008, 0.041)	0.02 (0.009, 0.041)	0.053 (0.03, 0.093)	1.117 (0.311, 4.007)	3.04 (1.015, 9.103)	2.722 (1.011, 7.331)	0.978	0.046	0.047
6357	Firmicutes	Novel Streptococcus 5	0.042 (0.018, 0.098)	0.034 (0.014, 0.08)	0.133 (0.081, 0.22)	0.795 (0.189, 3.348)	3.151 (0.986, 10.071)	3.963 (1.197, 13.114)	0.926	0.054	0.019
644	Firmicutes	Peptostreptococcaceae bacterium COT-057	0.077 (0.053, 0.113)	0.099 (0.071, 0.139)	0.046 (0.028, 0.076)	1.283 (0.796, 2.069)	0.59 (0.295, 1.18)	0.46 (0.234, 0.904)	0.438	0.174	0.02
6536	Firmicutes	Novel Murdochiella	0.013 (0.005, 0.033)	0.013 (0.006, 0.031)	0.051 (0.029, 0.09)	1.004 (0.253, 3.987)	3.802 (1.227, 11.776)	3.788 (1.327, 10.812)	1	0.016	0.008
6934	Firmicutes	Novel Erysipelotrichaceae	0.143 (0.099, 0.207)	0.157 (0.112, 0.22)	0.064 (0.038, 0.105)	1.094 (0.685, 1.749)	0.443 (0.224, 0.879)	0.405 (0.21, 0.782)	0.894	0.015	0.004
6943	Bacteroidetes	Novel Bergeyella 2	1.798 (1.338, 2.412)	1.411 (1.048, 1.896)	1.009 (0.667, 1.525)	0.781 (0.517, 1.181)	0.557 (0.31, 0.999)	0.712 (0.396, 1.283)	0.341	0.05	0.366
6963	Firmicutes	Novel Defluviitaleaceae 2	0.074 (0.058, 0.094)	0.05 (0.039, 0.064)	0.047 (0.034, 0.064)	0.675 (0.503, 0.905)	0.633 (0.421, 0.952)	0.938 (0.614, 1.435)	0.005	0.024	0.934
6964	Actinobacteria	Novel Actinomyces 4	0.056 (0.028, 0.111)	0.106 (0.062, 0.181)	0.207 (0.135, 0.318)	1.901 (0.742, 4.873)	3.705 (1.604, 8.555)	1.949 (0.969, 3.921)	0.245	<0.001	0.065
6973	Firmicutes	Clostridiales bacterium COT-127	0.046 (0.016, 0.135)	0.246 (0.13, 0.465)	0.227 (0.118, 0.436)	5.307 (1.579, 17.836)	4.894 (1.433, 16.723)	0.922 (0.449, 1.894)	0.004	0.007	0.962
7004	Actinobacteria	Actinomyces oricola	0.026 (0.019, 0.036)	0.028 (0.021, 0.038)	0.043 (0.034, 0.055)	1.1 (0.659, 1.836)	1.678 (1.046, 2.691)	1.525 (0.971, 2.396)	0.9	0.028	0.073
7087	Firmicutes	Novel Johnsonella	1.164 (0.97, 1.395)	0.876 (0.725, 1.059)	1.171 (0.974, 1.408)	0.751 (0.552, 1.021)	1.007 (0.753, 1.347)	1.341 (0.981, 1.833)	0.074	0.998	0.071
7100	Firmicutes	Frigovirgula sp. COT-032	0.104 (0.077, 0.141)	0.097 (0.073, 0.129)	0.05 (0.032, 0.078)	0.931 (0.597, 1.452)	0.481 (0.259, 0.894)	0.517 (0.279, 0.956)	0.924	0.016	0.032
7168	Firmicutes	Lachnospiraceae bacterium COT-161	0.063 (0.051, 0.077)	0.043 (0.034, 0.053)	0.034 (0.025, 0.045)	0.677 (0.5, 0.916)	0.537 (0.358, 0.804)	0.793 (0.522, 1.205)	0.007	<0.001	0.394
7394	Bacteroidetes	Capnocytophaga sp. COT-329	0.11 (0.073, 0.166)	0.084 (0.055, 0.127)	0.027 (0.011, 0.067)	0.757 (0.387, 1.48)	0.248 (0.078, 0.793)	0.328 (0.103, 1.046)	0.591	0.014	0.063
7622	Firmicutes	Novel Parvimonas 2	0.289 (0.191, 0.435)	0.422 (0.312, 0.572)	0.642 (0.483, 0.853)	1.465 (0.803, 2.672)	2.232 (1.232, 4.042)	1.524 (0.929, 2.5)	0.296	0.004	0.114
7940	Proteobacteria	Brachymonas sp. COT-015	0.502 (0.418, 0.601)	0.433 (0.361, 0.52)	0.304 (0.237, 0.391)	0.863 (0.637, 1.17)	0.605 (0.418, 0.878)	0.701 (0.484, 1.017)	0.494	0.005	0.064
8063	Firmicutes	Erysipelotrichaceae bacterium COT-381	0.077 (0.048, 0.122)	0.127 (0.089, 0.182)	0.164 (0.117, 0.23)	1.66 (0.858, 3.211)	2.136 (1.144, 3.991)	1.287 (0.744, 2.226)	0.169	0.012	0.527
8336	Proteobacteria	Novel Neisseria 2	0.048 (0.025, 0.095)	0.184 (0.119, 0.283)	0.063 (0.03, 0.13)	3.811 (1.734, 8.373)	1.303 (0.428, 3.963)	0.342 (0.133, 0.881)	<0.001	0.841	0.022
886	Firmicutes	Lachnospiraceae bacterium COT-099	0.161 (0.094, 0.277)	0.187 (0.113, 0.308)	0.455 (0.331, 0.625)	1.161 (0.508, 2.653)	2.834 (1.392, 5.772)	2.441 (1.256, 4.745)	0.905	0.002	0.005
9315	Firmicutes	Novel Parvimonas 3	0.185 (0.081, 0.422)	0.733 (0.499, 1.076)	1.302 (0.936, 1.809)	3.981 (1.352, 11.726)	7.11 (2.475, 20.426)	1.786 (0.976, 3.269)	0.008	<0.001	0.063
9335	Firmicutes	Anaerovorax sp. COT-125	0.095 (0.072, 0.126)	0.07 (0.053, 0.094)	0.051 (0.035, 0.073)	0.737 (0.503, 1.079)	0.53 (0.32, 0.877)	0.719 (0.426, 1.213)	0.145	0.009	0.3
9442	Actinobacteria	Novel Actinomyces 7	0.033 (0.023, 0.049)	0.034 (0.024, 0.049)	0.08 (0.059, 0.109)	1.027 (0.556, 1.895)	2.39 (1.375, 4.153)	2.328 (1.329, 4.079)	0.994	<0.001	0.001
9819	Proteobacteria	Xenophilus sp. COT-264	0.385 (0.29, 0.511)	0.332 (0.25, 0.441)	0.212 (0.145, 0.311)	0.861 (0.565, 1.314)	0.55 (0.32, 0.945)	0.638 (0.363, 1.12)	0.684	0.026	0.146
9899	Firmicutes	Filifactor sp. COT-164	0.146 (0.096, 0.22)	0.177 (0.12, 0.26)	0.081 (0.049, 0.132)	1.216 (0.756, 1.954)	0.555 (0.302, 1.018)	0.456 (0.251, 0.83)	0.598	0.059	0.006

## Sheet: E_% Healthy
			Mean %abundance (95% CI) for average gingivitis scores of 0-3					Odds Ratio (95% Confidence Interval)
OTU	Phylum	Species	0	0.25	0.5	0.75	1	1-0	p-value for OR
387	Firmicutes	Helcococcus sp. COT-069	1.113 (0.809, 1.53)	0.817 (0.651, 1.026)	0.6 (0.402, 0.893)	0.44 (0.229, 0.843)	0.322 (0.128, 0.809)	0.29 (0.09, 0.89)	0.0304231
483	Actinobacteria	Novel Corynebacterium 4	1.1 (0.773, 1.563)	0.758 (0.579, 0.992)	0.522 (0.328, 0.829)	0.359 (0.171, 0.755)	0.247 (0.087, 0.70)	0.22 (0.06, 0.78)	0.0189176
886	Firmicutes	Lachnospiraceae bacterium COT-099	0.287 (0.203, 0.405)	0.133 (0.098, 0.181)	0.062 (0.034, 0.112)	0.029 (0.011, 0.074)	0.013 (0.004, 0.05)	0.05 (0.01, 0.21)	7.18872e-05
1311	Synergistetes	Synergistales bacterium COT-180	0.099 (0.075, 0.13)	0.072 (0.056, 0.092)	0.052 (0.038, 0.071)	0.038 (0.025, 0.058)	0.028 (0.016, 0.048)	0.28 (0.15, 0.52)	4.5574e-05
1893	Proteobacteria	Novel Neisseria 1	0.14 (0.1, 0.196)	0.172 (0.134, 0.220)	0.211 (0.168, 0.264)	0.258 (0.193, 0.346)	0.317 (0.212, 0.474)	2.27 (1.26, 4.08)	0.00626705
1907	Bacteroidetes	Bacteroidia bacterium COT-387	0.062 (0.053, 0.073)	0.054 (0.047, 0.062)	0.047 (0.039, 0.056)	0.04 (0.031, 0.052)	0.035 (0.025, 0.05)	0.56 (0.37, 0.84)	0.00533848
2068	Firmicutes	Clostridiales bacterium COT-388	0.257 (0.221, 0.341)	0.188 (0.159, 0.222)	0.128 (0.093, 0.176)	0.087 (0.052, 0.146)	0.060 (0.029, 0.122)	0.22 (0.09, 0.51)	0.000447057
2384	Firmicutes	Clostridiales bacterium COT-100	0.185 (0.152, 0.226)	0.134 (0.111, 0.162)	0.097 (0.072, 0.129)	0.07 (0.045, 0.108)	0.05 (0.028, 0.091)	0.27 (0.14, 0.52)	9.51538e-05
2583	Firmicutes	Peptostreptococcaceae bacterium COT-019	0.962 (0.805, 1.148)	0.782 (0.691, 0.884)	0.635 (0.513, 0.786)	0.516 0.364, 0.733)	0.419 (0.255, 0.689)	0.43 (0.23, 0.80)	0.00787111
2653	Firmicutes	Peptostreptococcaceae bacterium COT-258	0.173 (0.113, 0.265)	0.109 (0.072, 0.165)	0.069 (0.040, 0.119)	0.044 (0.021, 0.092)	0.028 (0.01, 0.073)	0.16 (0.06, 0.46)	0.00059496
2751	Bacteroidetes	Proteiniphilum sp. COT-385	0.086 (0.069, 0.106)	0.067 (0.058, 0.076)	0.052 (0.040,0.066)	0.04 (0.027, 0.061)	0.031 (0.017, 0.056)	0.36 (0.17, 0.76)	0.00751304
3338	Firmicutes	Peptostreptococcaceae bacterium COT-077	2.18 (1.614, 2.938)	1.404 (1.069, 1.843)	0.902 (0.532, 1.525)	0.578 (0.25, 1.335)	0.37 (0.115, 1.182)	0.17 (0.04, 0.64)	0.00865151
4713	Spirochaetae	Treponema sp. COT-199	0.108 (0.089, 0.131)	0.085 (0.071, 0.101)	0.067 (0.053, 0.085)	0.053 (0.038, 0.074)	0.042 (0.026, 0.065)	0.38 (0.23, 0.64)	0.000244202
4747	Firmicutes	Peptostreptococcaceae bacterium COT-135	0.651 (0.538, 0.787)	0.536 (0.452, 0.635)	0.441 (0.36, 0.540)	0.363 (0.278, 0.475)	0.299 (0.210, 0.424)	0.46 (0.31, 0.68)	0.000107931
4985	Fusobacteria	Novel Fusobacterium 4	0.036 (0.024, 0.054)	0.044 (0.032, 0.061)	0.054 (0.04, 0.074)	0.067 (0.045, 0.1)	0.083 (0.049, 0.141)	2.32 (1.12, 4.81)	0.0237512
5758	Bacteroidetes	Novel Flavobacterium	0.069 (0.04, 0.118)	0.095 (0.064, 0.142)	0.131 (0.093, 0.187)	0.182 (0.119, 0.277)	0.252 (0.142, 0.446)	3.67 (1.55, 8.72)	0.00318403
6078	Proteobacteria	Conchiformibius steedae	0.097 (0.051, 0.181)	0.136 (0.086, 0.215)	0.192 (0.132, 0.280)	0.271 (0.173, 0.423)	0.382 (0.206, 0.704)	3.96 (1.47, 10.66)	0.00639372
6679	Firmicutes	Clostridiales bacterium COT-027	0.316 (0.246, 0.407)	0.275 (0.232, 0.325)	0.238 (0.177, 0.322)	0.207 (0.126, 0.340)	0.18 0.089, 0.364)	0.57 (0.24, 1.36)	0.20476
6964	Actinobacteria	Novel Actinomyces 4	0.118 (0.076, 0.183)	0.079 (0.055,0.113)	0.053 (0.028,0.098)	0.035 (0.013, 0.094)	0.023 (0.006, 0.092)	0.20 (0.04, 0.99)	0.0486736
6973	Firmicutes	Clostridiales bacterium COT-127	0.158 (0.083, 0.298)	0.088 (0.046, 0.168)	0.049 (0.02, 0.117)	0.027 (0.008, 0.091)	0.015 (0.003, 0.073)	0.10 (0.02, 0.49)	0.00478589
7937	Bacteroidetes	Porphyromonas sp. COT-290	0.502 (0.419, 0.602)	0.589 (0.515, 0.672)	0.690 (0.607, 0.784)	0.809 (0.684, 0.957)	0.948 (0.752, 1.196)	1.9 (1.36, 2.64)	0.000151096
8485	Firmicutes	Peptostreptococcaceae bacterium COT-067	0.048 (0.038, 0.06)	0.04 (0.033, 0.048)	0.033 (0.026, 0.042)	0.028 (0.02, 0.039)	0.023 (0.015,0.036)	0.49 (028, 0.84)	0.00915653
8647	Firmicutes	Novel Peptococcus	0.152 (0.113, 0.204)	0.187 (0.147, 0.237)	0.229 (0.17, 0.309)	0.281 (0.183, 0.433)	0.345 (0.192, 0.622)	2.28 (1.11, 4.66)	0.0246267
9356	Candidate_division_TM7	Novel TM7 3	0.075 (0.066, 0.085)	0.062 0.055, 0.069)	0.051 (0.043, 0.059)	0.042 (0.033, 0.052)	0.034 (0.025, 0.046)	0.46 (0.32, 0.65)	1.16033e-05
9899	Firmicutes	Filifactor sp. COT-164	0.127 (0.087, 0.185)	0.131 (0.099, 0.173)	0.136 (0.088, 0.210)	0.14 (0.07, 0.282)	0.145 (0.054, 0.389)	1.15 (0.34, 3.86)	0.824171
9913	Bacteroidetes	Porphyromonas crevioricanis	0.295 (0.243, 0.359)	0.213 (0.177, 0.257)	0.154 0.116, 0.205)	0.112 (0.073, 0.17)	0.081 (0.045, 0.143)	0.27 (0.14, 0.52)	7.00102e-05
10388	Proteobacteria	Novel Pasteurellaceae 1	0.176 (0.115, 0.271)	0.236 (0.172, 0.324)	0.317 (0.241, 0.416)	0.425 (0.305, 0.590)	0.569 (0.363, 0.892)	3.24 (1.62, 6.49)	0.000907062
11369	Actinobacteria	Actinobacteria bacterium COT-376	0.897 (0.738, 1.09)	0.732 (0.616, 0.871)	0.598 (0.473, 0.755)	0.488 (0.349, 0.681)	0.398 (0.254, 0.623)	0.44 (0.26, 0.74)	0.00177859
11379	Firmicutes	Novel Christensenellaceae 1	0.037 (0.028, 0.048)	0.032 (0.026, 0.040)	0.028 (0.022, 0.037)	0.025 (0.017, 0.036)	0.022 (0.013, 0.036)	0.6 (0.32, 1.12)	0.106395
11710	Firmicutes	Novel Erysipelotrichia	0.024 (0.018, 0.033)	0.033 (0.027, 0.039)	0.044 (0.032, 0.060)	0.059 (0.035, 0.099)	0.079 (0.037, 0.168)	3.26 (1.22, 8.68)	0.018332
12984	Proteobacteria	Novel Conchiformibius 4	0.094 (0.064, 0.139)	0.121 (0.091, 0.160)	0.155 (0.12, 0.199)	0.198 (0.144, 0.272)	0.254 (0.164, 0.393)	2.71 (1.4, 5.22)	0.00293593
13155	Firmicutes	Clostridiales bacterium COT-028	1.865 (1.449, 2.397)	1.672 (1.414, 1.976)	1.499 (1.125, 1.994)	1.343 (0.834, 2.156)	1.204 (0.609, 2.363)	0.64 (0.27, 1.51)	0.310129
13451	Fusobacteria	Fusobacterium sp. COT-439	0.064 (0.043, 0.097)	0.084 (0.06, 0.118)	0.110 (0.079, 0.153)	0.144 (0.097, 0.213)	0.189 0.115, 0.310)	2.94 (1.57, 5.51)	0.000777749

## Sheet: F_% PD
			Mean %abundance (95% CI) for average gingivitis scores of 0-3					Odds Ratio (95% Confidence Interval)
OTU	Phylum	Species	0	0.25	0.5	0.75	1	1-0	p-value for OR
1311	Synergistetes	Synergistales bacterium COT-180	0.089 (0.068, 0.116)	0.119 (0.093, 0.153)	0.16 (0.117, 0.219)	0.215 (0.142, 0.327)	0.289 (0.168, 0.497)	3.25 (1.80, 5.90)	0.000100286
2329	Actinobacteria	Novel Actinomyces 6	0.225 (0.129, 0.394)	0.358 (0.218, 0.586)	0.566 (0.284, 1.125)	0.896 (0.33, 2.41)	1.416 (0.369, 5.274)	6.36 (13.6, 29.74)	0.0188421
3207	Firmicutes	Peptostreptococcaceae bacterium COT-104	0.132 (0.11, 0.158)	0.075 (0.057, 0.099)	0.043 (0.024, 0.075)	0.024 (0.01, 0.057)	0.014 (0.004, 0.044)	0.11 (0.03, 0.36)	0.000314309
4042	Firmicutes	Novel Christensenellaceae 2	0.017 (0.013, 0.022)	0.028 (0.022, 0.037)	0.048 (0.034, 0.068)	0.081 (0.05, 0.132)	0.137 (0.072, 0.263)	8.22 (3.93, 17.18)	2.19393e-08
8485	Firmicutes	Peptostreptococcaceae bacterium COT-067	0.044 (0.035, 0.055)	0.06 (0.05, 0.074)	0.083 (0.064, 0.107)	0.113 (0.078, 0.162)	0.154 (0.095, 0.25)	3.49 (2.01, 6.07)	9.16645e-06
8735	Proteobacteria	Novel Haemophilus 1	0.052 (0.037, 0.073)	0.020 (0.012, 0.032)	0.008 (0.003, 0.018)	0.003 (0.001, 0.011)	0.001 (0.000, 0.006)	0.02 (0.004, 0.13)	3.36253e-05
8935	Spirochaetae	Treponema sp. COT-356	0.174 (0.153, 0.197)	0.224 (0.199, 0.252)	0.289 (0.236, 0.354)	0.372 (0.272, 0.509)	0.479 (0.311, 0.737)	2.77 (1.69, 4.53)	5.18209e-05
9442	Actinobacteria	Novel Actinomyces 7	0.048 (0.038, 0.059)	0.027 0.02, 0.036)	0.015 (0.008, 0.028)	0.009 (0.003, 0.022)	0.005 (0.001, 0.017)	0.10 (0.03, 0.39)	0.000867946
11710	Firmicutes	Novel Erysipelotrichia	0.027 (0.02, 0.035)	0.018 (0.013, 0.025)	0.013 (0.008, 0.021)	0.009 (0.004, 0.019)	0.006 (0.002, 0.017)	0.22 (0.07, 0.67)	0.00736678
11779	Firmicutes	Peptostreptococcaceae bacterium COT-030	0.382 (0.293, 0.498)	0.533 (0.409, 0696)	0.743 (0.517, 1.068)	1.035 (0.626, 1.708)	1.441 0.746, 2.763)	3.81 (1.89, 7.67)	0.000183002
